# Supplementary material for: Emerin is an effector of oncogenic KRAS-driven nuclear dynamics in pancreatic cancer
Source: JCI Insight. 2025 Jun 10;10(14):e187799. doi: 10.1172/jci.insight.187799 (PMC12288966; doi:10.1172/jci.insight.187799)
Supplement: Supporting data values [file jciinsight-10-187799-s245.xlsx]

## Sheet: Fig.1A
1012U
	Surface Area			Volume					Table Analyzed	Surface area 1012U		Table Analyzed	Volume 1012U
	-Dox	+Dox		-Dox	+Dox
	1527.35	738.626		983.787	571.401				Column B	+Dox		Column B	+Dox
	1468.02	438.93		930.661	316.467				vs.	vs.		vs.	vs.
	1369.71	503.606		750.823	368.162				Column A	-Dox		Column A	-Dox
	1312.2	419.165		805.745	292.052
	1216.91	500.22		906.948	348.77				Mann Whitney test			Mann Whitney test
	1290.4	481.906		888.805	199.985				P value	<0.0001		P value	<0.0001
	867.453	651.085		618.957	516.661				Exact or approximate P value?	Approximate		Exact or approximate P value?	Approximate
	941.131	449.795		650.14	299.809				P value summary	****		P value summary	****
	514.123	462.513		356.917	307.721				Significantly different (P < 0.05)?	Yes		Significantly different (P < 0.05)?	Yes
	1161.2	446.295		794.995	292.572				One- or two-tailed P value?	Two-tailed		One- or two-tailed P value?	Two-tailed
	670.187	440.182		442.32	295.227				Sum of ranks in column A,B	226771 , 84095		Sum of ranks in column A,B	190506 , 120361
	1081.62	604.117		511.559	557.735				Mann-Whitney U	10559		Mann-Whitney U	46825
	911.742	624.95		660.032	519.888
	1071.6	397.887		455.491	290.047				Difference between medians			Difference between medians
	830.439	559.985		626.063	341.82				Median of column A	790.0, n=405		Median of column A	324.4, n=405
	910.91	536.617		536.912	366.158				Median of column B	438.9, n=383		Median of column B	246.2, n=383
	614.231	604.868		473.087	439.665				Difference: Actual	-351.1		Difference: Actual	-78.17
	1258.42	493.795		1026.35	366.73				Difference: Hodges-Lehmann	-344.3		Difference: Hodges-Lehmann	-82.91
	834.865	496.323		494.301	364.518
	1132.24	593.763		504.089	461.088
	1306.91	573.015		695.093	564.243
	1246.65	634.609		896.354	561.64
	1177.77	496.323		971.241	364.518
	1200.2	606.706		956.274	605.161
	837.568	374.536		482.9	205.972
	877.561	560.875		472.957	354.419
	1116.15	483.66		656.882	376.856
	918.344	565.076		445.444	553.467
	757.222	418.068		469.365	294.941
	741.1	401.539		432.976	189.339
	1025.9	597.697		646.626	460.827
	979.553	422.591		630.957	345.725
	861.397	607.006		450.468	578.533
	1189.26	365.425		576.815	272.087
	485.385	397.57		252.243	308.945
	537.329	586.336		269.871	573.119
	560.621	383.106		292.375	264.122
	461.974	539.349		269.823	361.082
	635.771	522.125		343.914	286.013
	607.776	463.828		287.595	316.493
	525.491	455.49		275.587	290.62
	589.621	448.65		266.389	276.174
	533.326	369.543		253.828	268.625
	418.597	376.8		253.756	265.788
	879.75	454.404		477.924	326.931
	633.685	471.517		235.144	267.011
	518.152	522.378		242.733	332.215
	688.724	534.479		322.611	398.018
	716.751	562.212		471.176	465.903
	781.007	538.448		532.85	366.991
	694.872	539.98		293.671	305.197
	993.543	388.012		554.945	281.614
	534.519	571.907		285.77	499.976
	963.406	402.749		372.853	293.015
	750.189	374.755		506.24	273.024
	547.241	515.607		336.276	457.365
	793.655	459.047		281.111	288.824
	819.638	342.547		240.283	252.2
	343.472	384.016		82.448	246.37
	370.854	560.98		76.948	467.569
	372.167	581.444		79.83	455.153
	405.548	336.454		114.27	212.688
	283.316	318.534		66.309	216.963
	328.609	363.344		102.285	236.008
	472.421	474.76		182.476	263.843
	482.015	371.589		192.371	236.152
	518.632	591.1		196.093	429.844
	373.477	557.122		179.546	363.367
	329.721	540.423		167.033	412.6
	461.373	306.657		189.561	212.76
	440.833	584.013		179.618	471.464
	471.877	352.506		182.692	226.93
	829.333	468.487		358.732	253.924
	784.396	397.476		260.769	241.868
	617.89	340.358		237.305	220.758
	546.65	363.982		205.556	226.618
	735.536	380.646		311.708	239.587
	443.309	358.826		160.525	236.801
	755.128	420.843		266.725	317.111
	592.744	379.736		279.598	270.135
	1033.98	505.56		398.551	347.492
	885.212	485.209		353.88	306.568
	1025.21	508.155		314.974	369.779
	814.66	538.36		350.302	459.888
	488.942	415.606		234.255	252.868
	544.73	501.598		220.254	292.038
	758.297	480.829		348.957	277.244
	618.531	394.014		327.342	247.176
	547.488	458.905		253.108	271.024
	634.628	484.912		373.886	276.139
	976.156	405.3		182.62	257.887
	781.641	485.534		418.34	303.11
	759.987	516.06		407.509	373.574
	641.632	385.032		377.801	253.06
	408.379	429.542		217.396	270.544
	711.198	562.91		347.828	418.196
	684.917	392.567		174.358	252.243
	631.924	392.846		312.692	244.198
	1223.91	360.399		403.69	224.384
	1167.46	447.111		370.644	238.53
	1141.49	397.357		406.092	237.809
	1062.21	395.937		372.733	241.268
	1256.76	383.28		405.035	220.157
	868.439	460.926		369.947	252.82
	1091.38	575.076		465.004	331.497
	981.265	433.699		429.82	237.569
	959.338	403.043		406.668	211.151
	1271.64	484.485		530.52	356.522
	632.664	591.885		406.5	438.298
	1161.5	481.988		386.903	251.667
	789.442	335.523		260.553	206.804
	1037.03	436.579		391.13	246.72
	667.43	555.878		347.444	272.273
	571.26	555.271		280.318	357.315
	684.441	349.65		308.105	218.188
	698.576	474.965		299.267	213.985
	643.089	738.675		297.802	421.054
	754.738	608.629		314.854	322.851
	661.307	674.481		279.045	384.621
	535.373	621.801		236.609	292.254
	598.168	539.231		282.648	286.803
	621.899	580.296		282.864	290.717
	701.448	378.443		319.033	172.221
	497.605	368.667		280.318	164.103
	545.583	345.607		186.294	170.708
	503.172	326.915		232.694	181.203
	498.757	292.094		172.749	159.324
	526.982	432.623		170.564	207.261
	567.1	376.663		260.673	188.072
	554.832	477.433		181.107	172.293
	451.065	313.769		173.037	168.618
	409.563	354.223		180.05	169.723
	522.192	296.239		178.201	169.555
	503.758	442.566		156.034	221.887
	720.773	384.081		300.012	209.206
	724.68	322.853		270.76	168.739
	897.265	436.52		249.794	242.132
	418.097	312.673		195.253	181.467
	727.965	333.645		327.351	192.731
	775.966	437.437		268.114	278.781
	1875.03	366.592		623.809	195.108
	1055.64	307.151		352.107	155.289
	805.381	310.34		527.875	185.19
	717.598	378.593		352.777	284.209
	558.157	295.112		273.548	174.07
	721.918	378.593		328.19	284.209
	812.452	320.524		410.573	184.517
	474.615	426.486		256.004	270.352
	702.314	291.249		255.245	186.439
	691.634	326.401		242.853	203.97
	674.375	501.098		233.655	327.438
	716.418	499.448		267.494	361.397
	557.775	508.61		292.423	307.433
	645.754	320.555		313.029	194.508
	825.544	433.545		205.892	261.994
	528.567	376.14		257.047	224.985
	742.275	378.195		459.048	230.629
	641.702	357.823		286.154	192.403
	835.461	317.694		253.012	219.965
	785.587	319.116		290.069	200.202
	551.609	315.684		240.451	192.901
	637.176	418.467		259.232	256.822
	701.677	320.737		261.081	192.082
	645.109	418.65		262.498	225.058
	716.502	456.922		240.307	236.204
	439.047	324.507		232.838	205.543
	646.063	463.31		161.053	379.286
	517.506	310.014		110.307	200.237
	745.93	355.734		309.762	213.876
	914.198	438.072		264.9	304.113
	933.781	448.09		279.887	338.477
	686.127	424.508		239.702	271.244
	534.689	345.966		191.467	233.996
	679.53	414.262		206.192	206.362
	696.751	407.206		197.37	246.21
	233.777	400.528		71.243	196.925
	875.145	409.279		576.242	264.585
	878.661	558.128		355.121	283.44
	803.243	333.213		436.568	169.315
	1166.22	499.375		575.67	174.743
	989.211	616.4		388.725	332.962
	1216.37	558.178		573.587	200.32
	1083.99	391.085		503.854	208.99
	920.049	559.189		466.684	337.693
	1072.82	398.636		642.462	206.924
	813.279	475.287		426.104	188
	806.531	344.166		437.271	166.841
	931.254	344.166		443.075	166.841
	1722.88	581.342		1144.99	200.44
	1044.61	301.664		478.606	168.979
	1476.61	330.462		864.988	165.713
	845.206	527.649		607.452	267.181
	789.141	518.078		386.096	288.148
	682.966	328.941		351.347	156.394
	885.952	314.061		424.022	156.202
	911.579	489.902		410.773	241.916
	720.216	296.717		351.659	148.565
	1711.75	251.803		866.68	122.147
	815.052	344.79		409.523	151.735
	1180.86	285.422		411.111	147.82
	790.04	547.297		146.052	307.481
	1194.6	333.239		232.184	149.91
	923.534	360.818		200.558	190.353
	811.283	556.247		250.509	293.407
	791.188	449.512		259.593	185.454
	782.898	614.628		263.992	419.997
	725.113	360.746		208.419	267.71
	1855.59	292.503		543.393	162.134
	884.158	309.953		310.975	196.117
	2148.29	412.233		640.405	282.336
	1330.55	437.19		432.689	227.963
	675.299	334.438		232.47	191.76
	557.56	367.707		202.979	191.786
	620.871	438.485		200.037	203.161
	821.551	326.754		212.974	202.224
	872.344	341.802		250.066	193.686
	550.132	460.391		176.454	332.684
	629.952	302.222		175.335	184.107
	772.631	281.264		140.273	186.762
	609.733	297.971		118.356	193.946
	1024.31	311.767		211.724	200.376
	779.975	275.851		207.456	184.94
	902.029	395.695		271.41	265.111
	1076.32	281.763		324.354	172.732
	1090.36	371.103		310.376	282.473
	654.21	435.67		125.462	316.598
	642.179	386.186		144.672	272.477
	658.316	442.1		239.524	205.009
	820.568	413.985		449.166	199.491
	1111.65	355.393		454.346	207.482
	1352.42	425.146		448.021	219.455
	559.3	428.362		245.459	209.226
	641.546	425.614		292.026	207.846
	911.523	390.272		254.855	203.551
	630.724	492.367		201.287	213.599
	661.613	357.844		172.784	201.833
	824.617	367.843		276.876	194.128
	826.814	420.452		302.932	212.896
	864.324	409.596		312.563	206.935
	798.503	380.33		358.141	206.519
	1137.83	524.941		410.773	387.71
	896.043	540.781		280.833	383.415
	989.329	481.369		331.148	350.228
	914.223	478.718		378.21	319.695
	704.438	334.487		184.862	203.343
	1642.87	376.638		548.573	274.065
	2530.61	374.847		858.403	265.215
	860.534	494.568		310.403	290.594
	923.029	464.804		352.414	250.665
	1334.06	441.88		382.947	184.367
	748.242	427.11		280.755	195.04
	917.023	447.114		316.728	212.063
	601.486	507.343		289.267	197.59
	802.427	399.658		286.872	203.655
	766.921	570.794		327.973	372.821
	778.901	401.344		457.912	207.508
	656.087	436.179		281.874	245.771
	620.521	508.566		267.792	321.699
	913.729	366.403		481.781	196.862
	587.002	319.384		253.71	184.992
	489.798	377.956		235.463	205.425
	871.919	411.907		470.12	291.661
	536.536	450.442		256.027	215.343
	539.088	315.698		236.244	101.203
	808.44	269.48		366.444	102.921
	1128.93	305.75		278.152	85.793
	895.148	361.901		249.78	96.44
	895.409	334.335		273.753	118.981
	1312.28	446.189		359.755	176.09
	1513.51	362.886		479.569	105.159
	1626.56	467.349		672.24	143.605
	897.912	445.928		338.775	167.839
	737.911	249.917		273.18	95.633
	757.07	309.607		222.813	110.782
	882.075	448.4		324.38	138.321
	872.826	281.159		251.446	85.221
	800.695	434.064		295.956	200.532
	876.638	365.283		309.648	158.832
	862.605	412.608		377.585	138.946
	1077.07	419.715		446.485	148.551
	834.125	379.189		412.699	89.984
	876.638	568.509		309.648	262.404
	811.163	531.996		354.21	197.642
	1108.62	384.146		664.951	130.33
	643.804	420.095		262.768	130.226
	846.887	403.408		332.996	167.917
	687.339	421.283		293.952	158.546
	1087.91	547.116		462.806	248.01
	877.256	442.544		314.463	206.961
	1050.88	362.663		420.508	181.608
	776.021	528.298		295.748	244.131
	699.35	404.985		241.919	184.211
	898.475	442.739		289.995	193.478
	704.254	442.284		287.34	221.121
	769.884	449.54		290.568	230.127
	610.07	446.578		341.248	205.503
	640.134	442.011		280.911	215.759
	830.963	460.79		290.932	220.939
	972.502	464.591		254.647	231.351
	738.694	453.367		371.598	214.692
	1231.62	438.474		378.001	202.744
	808.177	480.568		351.659	212.219
	750.338	455.393		389.038	295.592
	459.553	385.214		285.805	140.586
	1140.96	469.795		631.113	212.323
	753.859	332.808		301.891	138.113
	721.842	370.768		410.46	139.414
	802.891	487.302		262.925	141.497
	686.34	338.972		317.3	146.703
	700.413	374.201		293.509	185.044
	611.97	334.531		307.175	132.777
	1054.57	411.372		484.072	221.147
	942.814	387.011		530.509	194.857
	722.558	408.183		318.081	167.136
	545.534	391.396		286.403	183.691
	909.677	432.62		300.017	183.456
	910.289	456.824		316.103	227.498
	777.152	533.574		297.362	209.043
	840.046	466.363		463.482	171.977
	846.326	577.475		323.678	264.721
	935.062	534.998		390.938	193.764
	643.852	615.511		243.038	266.725
	1178.83	578.941		545.866	302.906
	561.94	490.737		276.017	165.444
	573.144	662.601		151.492	433.106
	520.337	673.96		163.179	372.926
	679.666	645.393		189.261	459.266
	619.93	695.384		142.095	471.239
	562.67	689.311		244.574	373.368
	611.887	551.475		287.366	248.14
	587.235	564.157		248.062	240.695
	593.014	500.438		249.441	231.169
	495.504	516.744		224.245	201.209
	571.415	546.312		267.35	237.624
	683.165	503.973		271.15	214.718
	499.638	534.855		233.095	273.649
	945.427	549.306		554.326	468.975
	978.431	473.674		758.944	384.925
	1074.43	497.184		728.489	408.768
	1001.33	566.159		721.956	479.673
	1219.21	505.764		766.258	458.172
	965.995	549.663		646.626	458.355
	922.343	267.241		489.095	169.27
	944.342	261.235		473.009	163.388
	808.523	560.952		513.954	449.322
	836.294	793.465		451.196	628.224
	573.642	581.137		392.057	388.049
	803.555	585.907		574.785	332.97
	873.766	419.834		623.538	202.822
	1095.56	595.66		602.923	423.631
	1079.71	700.19		590.168	439.067
	1329.27	585.024		904.527	404.708
	1193.95	656.873		857.778	425.037
	970.447	494.439		630.514	303.583
	1843.32	581.246		966.113	357.178
	922.784	442.748		558.256	318.446
	1145.27	423.457		657.299	333.907
	1329.27	237.105		904.527	155.605
	1223.24	444.043		904.137	317.066
	967.386	601.003		545.319	302.594
	1330.11	577.547		1056.44	398.356
	715.867	504.617		440.186	369.672
	793.843	519.678		436.698	432.507
	1471.93	482.708		984.959	377.559
	799.816	469.789		426.963	308.034
	1278.89	513.349		1008.15	434.616
	850.655	556.837		431.362	382.947
	936.114	659.609		683.484	604.823
	931.217	508.477		744.81	421.445
	719.575	436.083		430.295	341.56
	777.736	399.257		408.43	269.718
	1418.25	469.789		1185.7	308.034
	923.772	322.915		622.679	256.261
	1265.09	572.987		691.111	521.164
	873.381	297.281		343.018	218.622
	824.56	667.018		586.316	579.418
	811.542	340.606		403.224	259.931
	786.78	550.443		371.312	369.984
	1108.02	447.23		380.37	328.337
	835.828	559.346		392.031	481.469
	760.877	550.704		250.456	423.058
	574.02	508.649		284.477	286.195
	775.483	558.463		277.475	233.745
	747.409			272.217
	697.259			234.396
	537.419			288.876
	697.506			312.251
	587.823			301.188
	662.949			335.99
	1081.76			679.32
	666.862			321.231
	1280.8			467.673
	902.34			394.816
	1005.38			565.388
	1000.43			720.316
	976.324			672.5
	705.507			486.883
	644.141			389.532
	1302.09			875.921
	588.857			402.235
	771.521			468.22
	598.275			365.195
	813.037			374.591
	877.337			424.959
	731.686			379.095
Average	831.581	447.629		385.99	270.707
Ratio +/-		0.538287			0.70133

## Sheet: Fig.1B
iPANC-1
	Surface Area			Volume				surface area					Volume
	shNT	shKRAS		shNT	shKRAS			Theoretical median	0	0			Theoretical median	0	0
	833.553	1488.16		1259.26	1149.74			Actual median	861.4	1371			Actual median	514.6	705.1
	721.108	1451.18		1106.98	1159.4			Number of values	121	120			Number of values	121	120
	928.424	1493.73		749.866	1064.44
	840.217	1494.21		381.23	1168.66			Wilcoxon Signed Rank Test					Wilcoxon Signed Rank Test
	937.355	1169.78		879.93	731.564			Sum of signed ranks (W)	7381	7260			Sum of signed ranks (W)	7381	7260
	995.682	1251.38		523.026	778.293			Sum of positive ranks	7381	7260			Sum of positive ranks	7381	7260
	751.467	1379.87		514.622	1045.14			Sum of negative ranks	0	0			Sum of negative ranks	0	0
	616.837	1612.28		819.955	1262.92			P value (two tailed)	<0.0001	<0.0001			P value (two tailed)	<0.0001	<0.0001
	771.991	1363.23		345.986	751.67			Exact or estimate?	Exact	Exact			Exact or estimate?	Exact	Exact
	802.217	1418.32		535.734	762.616			P value summary	****	****			P value summary	****	****
	590.115	1375.68		525.265	764.834			Significant (alpha=0.05)?	Yes	Yes			Significant (alpha=0.05)?	Yes	Yes
	680.385	1176.96		483.268	675.037
	717.045	1034.58		480.463	567.374			How big is the discrepancy?					How big is the discrepancy?
	792.446	1138.32		773.959	506.842			Discrepancy	861.4	1371			Discrepancy	514.6	705.1
	1184.97	734.086		596.622	355.872
	880.95	981.634		477.992	407.727			Number of values	121	120			Number of values	121	120
	634.735	994.125		953.574	701.625
	749.185	1957.9		608.836	1155.15			Minimum	441.9	408.8			Minimum	255.3	285.1
	655.559	1047.21		471.936	689.099			25% Percentile	755	1122			25% Percentile	452.3	599.5
	907.719	1302.89		470.803	708.587			Median	861.4	1371			Median	514.6	705.1
	944.956	1121.65		464.748	584.399			75% Percentile	1104	1570			75% Percentile	753.6	885.9
	1150.39	2077.12		357.023	1439.67			Maximum	2112	3050			Maximum	1391	1826
	1004.55	1834.97		495.799	1091.09			Range	1670	2641			Range	1136	1541
	613.348	750.522		449.433	525.774
	1463.42	1430.89		754.398	544.455			Mean	955	1379			Mean	601.1	776.1
	782.691	1678.04		452.178	1039.76			Std. Deviation	303.7	406.3			Std. Deviation	222.7	280.2
	698.824	1832.38		778.935	731.276			Std. Error of Mean	27.61	37.09			Std. Error of Mean	20.25	25.58
	812.129	1450.58		356.569	666.754
	1426.07	436.613		478.513	885.53			Column B	Surface Area				Column E	Volume
	1725.53	779.952		484.289	710.656			vs.	vs.				vs.	vs.
	1737.45	408.841		979.117	667.734			Column A	Surface Area				Column D	Volume
	1628.06	1263.47		511.688	787.223
	735.857	1021.34		593.87	672.548			Mann Whitney test					Mann Whitney test
	1623.1	927.889		573.791	708.678			P value	<0.0001				P value	<0.0001
	803.055	1393.07		839.657	569.863			Exact or approximate P value?	Approximate				Exact or approximate P value?	Approximate
	761.727	1140.28		640.567	610.816			P value summary	****				P value summary	****
	933.972	1010.36		356.696	1380.86			Significantly different (P < 0.05)?	Yes				Significantly different (P < 0.05)?	Yes
	828.084	1071.31		495.028	557.864			One- or two-tailed P value?	Two-tailed				One- or two-tailed P value?	Two-tailed
	720.611	1290.2		380.73	1529.38			Sum of ranks in column A,B	10035 , 19126				Sum of ranks in column D,E	11583 , 17578
	671.33	2451.54		420.276	813.705			Mann-Whitney U	2654				Mann-Whitney U	4202
	829.201	1311.81		400.897	675.867
	827.19	2390.1		403.972	682.544			Difference between medians					Difference between medians
	802.895	2032.44		434.95	734.966			Median of column A	861.4, n=121				Median of column D	514.6, n=121
	826.759	1370.33		434.876	593.582			Median of column B	1371, n=120				Median of column E	705.1, n=120
	1438.89	1337.23		692.807	734.001			Difference: Actual	509.3				Difference: Actual	190.5
	1295.48	1206.36		875.826	1027.64			Difference: Hodges-Lehmann	430.1				Difference: Hodges-Lehmann	163.3
	1171.91	1458.33		752.776	1024.8
	1357.3	1203.22		886.501	458.172
	1238.74	1472.57		787.803	423.577
	1276.13	1575.05		462.653	680.042
	892.927	669.942		410.748	860.087
	931.567	584.015		413.479	1400.68
	783.735	1025.32		410.31	453.04
	822.209	1595.46		409.104	432.54
	926.583	2133.79		555.372	612.814
	861.419	1595.05		628.15	823.765
	758.484	735.543		475.879	595.78
	1131.95	1479.35		357.508	883.211
	1772.96	1160.89		824.533	1084.29
	776.327	1624.34		729.961	593.876
	836.275	1827.66		497.915	450.963
	1518.02	1417.65		513.663	816.13
	1059.62	1528.59		893.183	849.679
	1391.67	1541.17		840.661	629.168
	821.763	1874.29		962.422	683.782
	882.811	1319.26		349.469	767.539
	828.372	968.334		267.361	644.56
	661.747	1555.38		373.485	561.66
	728.654	1119.68		412.676	1125.76
	1370.49	1781.65		458.301	967.532
	691.402	1541.65		806.249	1164.31
	788.047	1683.96		481.902	875.49
	1071.66	1469.17		490.944	1517.05
	1193.86	2532.05		255.318	617.019
	937.53	471.174		740.995	567.5
	1071.75	1004.96		497.109	726.377
	942.789	1512.84		517.385	542.837
	662.489	1415.05		382.272	629.951
	718.374	1802.35		392.232	454.399
	1307.06	1323.01		857.097	630.071
	1270.84	1260.88		999.62	628.862
	1220.85	1375.04		466.034	594.427
	916.869	1141.29		506.498	655.508
	979.252	1069.64		587.159	646.667
	894.687	1177.63		628.182	285.136
	1084.61	1178.75		774.824	419.755
	911.795	1228.29		495.414	1826.14
	951.859	1195.36		884.447	533.612
	622.123	1118.84		575.139	525.689
	1513.2	3049.71		500.125	625.749
	1330.17	975.282		554.524	727.789
	2112.05	954.198		606.149	621.194
	580.254	1213.19		488.687	649.653
	1241.9	1556.63		542.443	1010.2
	792.504	1162.56		575.192	1265.83
	784.477	1824.67		503.438	1363.01
	1209.03	1810.44		1089.73	886.06
	441.934	1820.2		610.722	1005.45
	851.216	1885.2		502.305	779.838
	910.979	1602.09		569.478	700.357
	911.08	1207.48		532.659	748.819
	690.666	1097.43		603.736	750.278
	1122.7	1371.09		629.115	768.657
	871.366	1416.57		665.007	611.24
	816.481	1419.51		615.253	733.003
	1081.59	1781.67		426.196	391.884
	809.326	1365.55		829.812	906.139
	767.587	1434.51		411.708	792.729
	712.865	1810.83		326.33	628.715
	801.386	1586.01		459.407	769.074
	593.76	1361.77		809.089	1147.49
	895.418	1455.13		1002.43	593.971
	661.649	1393.94		1299.85	1300.42
	1067.77	1427.81		1390.94	642.841
	777.041	1114.48		417.354	895.926
	983.941	1910.39		861.399	612.646
	461.851	1056.82		452.384	639.684
	682.819	1210.72		441.859	613.388
	653.855	938.323		466.734	341.84
	1564.53	1123.8			566.827
	737.578	970.701
		1037.86

## Sheet: Fig. 1C
Cre	KC	KPC
16.75	42.25	22
58.5	20.5	12.75			Table Analyzed	Cre-KC-KPC cell line CSA
27.75	27.25	17.75
18.25	18	17.5			Kruskal-Wallis test
40	13	19			P value	<0.0001
67.75	19	11.5			Exact or approximate P value?	Approximate
68	53.25	19.75			P value summary	****
25	16.75	31			Do the medians vary signif. (P < 0.05)?	Yes
47.5	24.75	22.5			Number of groups	3
50.5	30.75	16.5			Kruskal-Wallis statistic	28797
55.25	12.25	28.5
18.5	26.75	24.25			Data summary
19.5	28.75	13.25			Number of treatments (columns)	3
13.75	19	12.5			Number of values (total)	1249645
18.25	19.75	33.25
29.25	23.75	27
68	62.75	14.5
31.5	14.25	45			Number of families	1
111.5	20.5	20.75			Number of comparisons per family	3
58.5	49.75	32.25			Alpha	0.05
13.75	27.75	18.75
16.75	46.5	13.5			Dunn's multiple comparisons test	Mean rank diff.	Significant?	Summary	Adjusted P Value
17.25	36.75	11.75			Cre vs. KC	141401	Yes	****	<0.0001	A-B
27	27.5	17.75			Cre vs. KPC	172434	Yes	****	<0.0001	A-C
42	16.5	32.75			KC vs. KPC	31033	Yes	****	<0.0001	B-C
22.75	25.25	13.25
68.25	36.75	29			Test details	Mean rank 1	Mean rank 2	Mean rank diff.	n1	n2	Z
59.25	34	27.25			Cre vs. KC	762798	621397	141401	159742	500001	136.4
31.5	12.5	39.75			Cre vs. KPC	762798	590364	172434	159742	589902	169.5
34.25	27.75	24.25			KC vs. KPC	621397	590364	31033	500001	589902	44.75
33	17.25	35.75
29.75	17.25	27.25
46.5	22	12.5
22.25	27.75	26.25
21.75	69.25	16
94.75	19	37
14	19.25	19
24.25	19.5	55
66.25	32	16
93	29.5	27
79.75	58.5	19.25
21.25	18.75	13
59.75	32	40.25
27	17.75	20.75
64	47	15
15	33.75	12.75
36	25.5	12.75
45.75	29	24.25
64.25	37	19.25
15	74	23.5
103.25	23.75	19.75
41.75	43.5	18
102.25	15.5	14.5
17.75	24	22.25
58.5	27.75	13.75
14.25	47.5	13
34.25	28.25	13.25
13.5	31.75	22.5
68	18	42
67.5	21.5	12.75
23	53.25	14
16.5	27.25	13.25
38.5	40	16
13.75	27.5	28
13.5	31	11.5
28.25	24	14.75
55.75	14.5	12
22.5	26.5	47.75
39	22	20
37.5	30	14
39	40	18.75
54.25	49.5	22
14.75	72.25	18.5
19.75	38.25	15.25
29.75	36	25.75
27.75	41.75	35.25
50.5	31.25	23
38.25	13.75	65
39.25	33.5	28
15.75	17.5	37.75
17.5	37.75	15.5
98.25	29.25	27.5
43.5	18.5	17.25
71.5	24.25	16.5
48.75	21.75	30.75
25	25.75	40.75
63	42.5	25
19	30.75	15.5
16	18.25	16.25
41.75	23.5	43.5
49.25	27.25	49.5
76.5	20.5	50.5
40.75	16.75	11.5
42	29.5	12.75
46	13	17
101.5	41.25	26.75
34.5	14.75	16
17.5	14	28.25
23.25	24.75	39.5
67	12.75	12.5
92.75	16	19.25
55.25	43.5	20.75
17	49	41.5
39.5	39.5	15.75
20.5	17.25	17.75
45	25.5	48.25
19.25	23.5	31
62.25	15.25	16.25
17.5	22.25	31
59.5	23.5	17.25
48.75	13.5	35.75
67.5	53.25	13.75
16.25	24.25	19.5
15	32.75	52
13.75	25.25	22
27.5	39.5	28.75
113	39.5	30
20.5	13.5	18.25
57.5	14.25	44
18	13.75	48.5
22.75	47.25	19.25
35	26.75	17.5
21.5	21.25	12.75
34.5	13.25	30.25
50.25	21.5	17
31.75	44.25	40.5
63	31.5	16.5
70.75	18.75	12.75
13.25	55.75	12.75
65	27	14.75
26.5	45	16.25
33.75	12.75	35.5
23.25	23.25	24
49.25	57.25	21.5
68.75	78	33
14.75	23	18
14.5	46.5	14.25
55.5	31.25	61.75
34.5	16	48.75
102.5	29.5	21.5
52.5	68.75	22.5
19.5	50	11.75
15.25	23	16.75
30.25	44.25	22.25
57.75	17	21.25
16.75	22.25	18.75
92.5	21	33.5
46.75	54.25	14.5
71	22.25	25
46.5	27	53
28	70.75	17
13.75	14.25	14.75
72	25.5	19.25
42.5	37.5	26.5
56	24.5	30.5
30	51	11.5
18.75	18.25	12.25
20.25	84.5	13.25
71.75	16.75	14.25
18.75	38.25	37
27.5	12.75	15
15.75	23.75	25
96	21.5	20
21.25	24.25	28.5
33	19.5	30.5
19	19.75	34
53.75	14.5	27.5
46.75	59.75	22
18.25	17.75	20.25
22.5	35.75	29
16.25	32.25	27.25
31.25	25.75	19.5
41.75	43.75	20
66.5	15.75	20.5
18	16.75	19.25
59.5	16.5	21.5
118.5	38.75	11.25
65.25	33	15.75
44.75	35.5	19
23	58.75	13
59.5	101.75	37.75
74.75	21.5	14.5
51.25	20	37.5
45	26.5	15
13	14.75	12.5
96	43	29.25
74.25	25	39
46.75	15.5	52.25
43.75	14.5	16
47	75	20.25
37.25	46.75	13
32.5	30	19.25
61.25	31.75	36.25
31	37.5	32.5
55.75	28.75	44
37.75	52.75	12
86.75	21	17
29.25	17.5	37.25
30.75	17	34.5
74.5	46.5	15.25
34.25	38.5	13.25
20.75	22.75	15
36.5	61	17
13.5	70.5	25.5
22	23.75	59
14.5	26.25	34.5
27	18.75	22.5
23.25	15.25	15.5
18.25	50.75	15.75
36	20.75	43.25
43	42.75	16.25
18	14.75	44.75
13.5	34.25	12.25
80.75	21	17
14.25	34.75	14.5
16	35	47
21.25	48.5	38.5
22.75	18.75	27.75
66.75	17	28.25
38.25	32	26
24.75	19.5	33.75
74.75	42.25	33.75
73.5	53.25	31
23.25	12.5	53.75
17.5	61	18.25
51.75	33.5	22
20.25	22.5	24.75
16.5	22.25	14.75
24	12.25	60.5
115	24.5	28.75
23.75	34.5	12.5
17	33.75	64.25
44.5	39.5	28
54.5	31.25	28.5
54.75	60.25	28.5
31.75	22.25	21.25
18	14	16
68.75	45.5	24.75
88	34	21.25
31.5	42	31.25
40.25	23	19.5
15.75	25.5	29
22.5	29.75	12.25
48.5	38.75	19
40.5	27	21.5
55.5	33	18.75
17.5	18.5	32.25
16.5	20.75	55
19.5	13.5	17.5
46.25	25	24.5
35.5	19.25	15
67.75	19.5	25.75
55.5	19	11.5
24	16	15.25
52.5	26	15.75
16.25	55.25	22.75
20	13.25	13.5
24	38	14.75
34.5	12.5	12.5
23.75	26.25	11.75
29.5	26	13.75
21.25	51.25	36.75
73	28.75	29.25
20.25	43	26.5
49.25	13	13.5
15.5	51.25	16.75
53.25	25.25	31.5
16.75	12.75	34.75
64.25	28.25	20.25
22	16.25	30
55.25	24.5	13
43.25	45.25	20
17.5	12.25	39.5
71	27.75	12.75
36.25	45.75	28.5
31.5	31.25	40.25
50.5	19.5	29.25
37	19.5	26.75
14.5	18.25	16.75
24.25	40.5	13
52	28	93
23.25	44.75	12
46.5	17	13.5
31.5	25.25	32.75
19	18	22.75
61.75	23.5	33
18	16.25	18.75
22.5	21.5	23.25
48	12.5	47.5
20	23	24
58	14.75	12.25
40	17.5	18
54.5	29.25	23.5
54.5	14.5	23.5
42.25	42.25	13.25
28.75	25.25	23.25
34.5	21.75	35.5
53.75	32.75	42.25
40.25	30.5	17.25
25.5	22.25	32.5
55.5	43	21.75
83	14	14.5
54.75	40.75	13.5
51.75	23.25	23
25.75	30.25	16.5
45	55.75	16.5
44	26.5	47.75
60.25	21.5	23.5
29.25	27.5	21.25
23.5	30.25	32.25
26.5	20	15.75
25	14.25	30.75
87	31.5	46.75
45.25	12.75	13
29.5	37.5	27.5
25.5	21.75	17.75
76	46.25	19
71.75	42.5	51.25
12.75	16.75	29
22.25	17.5	14.5
45.5	39	21
51	24.25	20.5
83.5	19.75	40.75
55.25	35.5	16.75
20.25	15.75	28.25
60.75	33	47.25
17.75	12.5	43.25
66.25	25.25	13.75
35.25	41.25	15
38	34.25	44.75
23	24.75	41
54	29.75	41.25
61	114	40
60	15	22
24	29.5	18
29.25	56.25	32.5
46.5	74.75	47.75
55	38.5	40.25
46.25	27	15
18	45.25	31.5
80.75	23	13.5
18.75	47	45.75
19.75	13.5	23
34	42.75	12.5
51.75	30.5	47
25.5	52.75	27
76.75	29.5	27.5
28.5	17.75	24.5
12.75	25.5	41.25
62	37.25	54.5
37.75	58	20.75
31	32.5	48.25
52.5	34.75	42
20.25	37.25	42.75
16.5	32.75	15
47.25	24	56.75
26	24.5	16
71.25	23.75	37
16	18.25	11.25
56.75	16.5	28.5
17.25	29	36
15	35.5	35
25.75	13.25	29
63	25.25	21.75
43.25	16.5	12.25
56.75	62.5	26.5
50	38.25	31.75
24.5	19.75	25.25
24.5	28.75	13.75
36.25	29.25	15
21.25	63.75	12.5
24.5	25.5	36.5
18.5	24.25	50.75
83.25	43.25	40
18	44.75	17
28	25.75	60.25
19.5	21.5	12.25
61.5	13.25	13.5
21.75	37.5	38.25
47.5	28.25	26.25
12.5	28	31.5
25.25	21.5	40.5
17.25	16.75	32
36.75	12.5	19.25
62.5	20	23.5
34	53.25	15.25
52	34	21
30.25	28	13.5
32.75	12.25	33
20.5	20	21.75
33	21.75	21.25
46	23.75	23.25
66.75	42.75	20.5
43.75	49.25	29
55	18.5	20
32.5	33.5	40.5
24.25	18.5	22.25
13	64.5	16
44.5	63.5	17
57.75	12.5	43.75
68.25	35.25	23
49.5	31	16
29.75	34	22.25
56.75	21.25	16
27.75	22.5	13.25
18.75	22.75	18.25
16	25.5	43
26.75	17.75	22.5
42.25	39.75	33
28.25	46.25	21.25
17	61.75	17.75
53.25	31.25	47.5
13.75	12.25	13
49.5	38	36.75
12.25	50.25	18
14.25	53.25	17.75
17.5	46.25	16
15.25	15.5	30
74.25	33.25	35.25
14.75	23.5	31.25
57	13	28
75	38	36
15.25	42.75	14
21.5	74.5	26.75
40.5	20.75	32.25
22.25	24.5	21.75
12.75	62.25	20.5
19.25	25.5	41.25
45	40.25	16
53.25	40.75	21
28.5	73.25	20.25
15.75	35.5	26
12.25	26.5	19.75
26.5	33.25	20.75
73	22.5	18.5
74.75	27.25	24
23	19.5	14.5
48.25	24.75	14.5
17	63.25	16
70	17.5	43
23.5	51.25	31
61.5	25.75	17
44.5	31.75	48.5
17.25	58	19.5
56.5	22.25	33.75
16.5	27.5	24
64.5	16.75	14.25
18	41.75	20.75
21.75	18.75	15
27.5	66.25	44.5
28	28.75	16.25
26.75	59.75	14.25
38.25	21	19.25
22.75	44	18
32.25	31.5	13.75
13.25	57	33.25
23.75	27.75	28.75
14.5	14.25	18.25
29.5	12.5	11
24.75	13.25	23
79.5	13	17
54	20.5	16
57	16	29
89.5	12.25	15
61	50.75	25
15.75	24.75	14
86.75	15.75	30
38	33.25	15.25
45.75	40.25	26
62.75	27.25	41.25
54.5	39.5	49.5
12.5	41.75	37.75
24.75	23	14.75
24.5	39.75	19
28	30	47.75
14	14.25	18.75
51.75	39.25	29.25
15.75	42	14
12.25	45.75	30.25
29.75	45	14.75
48.75	43.25	17.25
17.5	12.5	17.5
16.25	32	23
36.5	28	31
43.5	21.25	13
21.5	12.5	16
38.75	26.25	15
29.5	24	46.75
35.75	51.5	15.75
47.75	64.75	28.25
23	30.5	16.25
62	20.75	15.25
17.75	31	13.25
41.25	25.5	16.75
50.25	22.75	36
62.25	29.5	33
32.25	26.75	16.5
20	25	11.75
41	39.25	13
51	14	41.5
14	15.75	16.25
48.25	22.25	33.5
35.75	55.5	31.25
36	37.5	14.5
19.5	23.25	17.25
68.5	46.75	13.25
47.25	23.25	14.5
23.75	41.25	13
50.25	34	20.25
61.75	19.5	16
59.5	29.75	34
29	70.75	27
58.25	17.5	35.5
44	42.25	20
70.75	32.25	35.5
29.25	19.5	13.25
43.75	28	35
62.75	46	26.75
41.75	78.75	16.25
17.5	21.25	14
15.5	26	18.5
23.75	79.25	28.5
21	32.25	22.25
42	50	36.5
23.25	13.75	19.25
25.25	17	13
44	29.75	41.25
57.75	38.5	12.5
16.75	24.5	13.25
66	24.75	22.25
42	34.25	37.5
41.75	36.75	14
65.75	43.5	13.75
30	13.5	13.75
20	33.25	14.5
36.75	36.25	14
24.25	44.25	47.5
33.25	34.75	31.25
56.5	43.5	31.25
64.25	21.75	32
45.5	16.75	26.75
35.5	14.25	20.25
69.5	25	13.75
41.25	23	62.25
50.25	22.5	21
47.75	21.5	22.5
40	13.25	14.75
66.75	21.25	46.25
19.5	15.75	24.5
36	20.5	11.75
35.25	21.25	13
41.75	13.25	24
44.75	26.5	36.75
45.5	54.75	20.5
34	14	15
32	12.5	26.75
53.5	37	26
26.75	53.25	27
56	19.5	38.5
15	27.5	13.5
23.75	18	14
13.5	23.25	44.25
14.25	31.75	18
13.75	26	16.75
50	35.25	13
20.5	24.5	31
78.5	68.75	24
55.75	21.75	46.25
12.25	33.75	51.75
15	27.25	16
47.75	21.5	65
53.25	16	18.75
58.25	15.25	25.75
61.75	47.25	14.75
24	16.25	21.25
14.5	26.25	20.25
20	19.75	28.75
60	41.75	46.5
66.25	34.5	12.5
34.75	23	11
65	79	11.75
13.5	13	32
97	59	38.25
59.5	29.5	51.5
17.25	33.75	53.5
21.75	24.75	28
35.75	30.5	23.75
13.75	21	47.5
17	53.25	26
14.75	29.5	40.25
13.25	48.5	22.5
22.25	31.25	11.5
25.5	31	41
30.75	48.5	23.5
41	30.75	36
23	35.75	21.25
67	41.5	23.25
50.5	30.75	58.75
21.75	24.5	18
17.25	16.75	68.25
42.75	15.75	15.75
15.5	13.25	17.75
20.25	20.75	31.25
21.5	30	13.75
44.5	14.25	26.5
75.25	17	14.5
31	23	25.25
44.25	32.25	34
17.25	31.5	15.75
21	50.75	16.25
13.75	24.5	15.25
33.5	26.25	50.5
12.75	13.5	45.75
67	21	16.75
39.25	24.25	14.5
17.5	33	71.5
35.75	57.5	56
65.5	49.75	14.25
71.25	27.5	14.75
63	30	39
17.5	36.75	24.25
58.25	14	18.75
17.5	25.25	26.5
17.75	93.5	16.75
18.75	35.25	36
22	53	21.25
23.25	62.25	17.25
37.5	58	17.25
22.75	69	38.5
75.25	17.75	31.5
21.75	24.75	12.5
38	31.25	12.75
57.75	16.75	11.75
17.25	30.75	19.5
65	17.75	19
32.75	21.25	15
55.75	34.25	23.25
13.75	44.5	19.25
25	56.25	34.75
55	36.5	18
31.25	60.75	14.75
37.5	31.75	32
51.25	36.25	64.5
16.75	12.75	18.75
50.25	21	28.75
55.75	15.5	13.75
60.5	42.5	41
43.25	21.5	17.5
30	34	37.75
69.75	15.5	29.5
92.75	19	57.25
39.25	18	18
118.75	26	55
48.5	13.25	21
25	26.5	18.5
51	52.5	23.75
17.25	17.25	13.25
63	30.25	30.75
45.25	52.25	30
62	16.75	11.5
50	22.75	26
73	56.25	19.75
53.25	55.25	15
27.25	49.25	27
15.75	17.75	19.25
16	13	33.25
24	16.75	12.25
21	30	32.5
73.5	28	14.75
42.5	17.5	20.5
54.75	13.5	44.75
36.5	48	16.25
66.25	15.75	31.25
22.5	85.25	20
30.75	20.75	20.75
28.25	32.25	42.5
46.75	19.5	13.75
31.75	36	45.75
82.75	19.5	15
29.25	53.75	16.75
57.5	31	23.75
43.75	21.5	22
16.25	17.25	26.75
15.75	26.5	32.75
27.5	25	20.25
48.75	16	15.75
18.75	26.25	25.5
44.75	26	12.25
51.5	20	17.75
16.5	18	18.5
19.75	25.25	24.5
29	60.75	24.5
34.5	16	36.5
45.75	65.5	60.5
71.5	15.5	33.5
51.25	22	23
35	21.5	29.25
38.75	33.75	13
18.25	29.5	26.5
21	51.5	12.75
51.75	16.5	13.25
45.5	30.25	27.75
14.75	33	18.5
35.25	31.5	12.5
17.25	33.75	11.25
86.25	29	33.25
67.5	39	41
43.5	37.25	32.5
61	21.5	16
48.25	17.5	29
21	32.75	12.25
17.5	17.75	13
46.5	24.75	54.75
18.5	18.5	16.75
52.25	69.75	16.75
14.25	18.25	19.75
66.75	35.75	17.25
66.25	38.75	15.75
32	14	23.75
81.25	39.25	34
20.5	26.75	11.5
33.5	25.25	20.5
117.75	19.5	35.75
70	55	73.5
56.75	13	29
24.5	15.5	23.5
21	58.75	38.75
23.25	29.75	26.25
62.5	43.25	56
47.25	37.5	27.5
50.75	53.25	13.75
13	26.5	25.25
25.25	27.5	15
17	38.75	47.5
65	55.25	17.75
110.25	34	10
17.5	56.5	12.75
19.25	44.75	23.5
38.25	12.5	49.25
59.5	54.5	38.25
29	21.75	26
45.75	15.25	33
42.25	30.75	13.25
39.75	42.25	19.75
70.5	13.75	40.25
51	22.5	35.25
22.25	22.75	15.75
64.25	19.25	27.75
16.75	55	49
71.75	17.25	24
13	33.75	14.5
79.5	23.25	35
23	30.25	30
37.25	19.25	24.25
12.75	29.5	12
38.5	36.5	11.75
33	12.75	20
18	26.25	16
54	66.25	25.75
63.5	25	11.75
59.75	37.75	31.75
37	18.25	18.5
39.5	22.25	34.5
28.5	43	45
12.75	26	29.75
34	28.75	25.5
16	20.25	13.25
44	14.5	17.25
61	32.25	22
25.5	40	40.75
12.75	21	39.5
49.5	21.5	14
53.5	24.25	23.25
45.25	12.25	32
19.75	43	21.75
17.75	13	26.25
50.25	15.75	12.75
53.25	39.75	51.5
21.75	12.5	23.25
17	49.5	42.5
18.75	26.25	16.5
78.25	20.5	15.75
45	57.25	26
15	23.5	23.25
18.75	19	13.5
43.5	24.75	36.5
44.25	25.75	29.5
55.5	30.75	24.25
32.25	42.25	32.25
23	18.5	53.5
23.25	20	15.25
40	19.75	11.75
42.5	41.5	19.75
16.25	16.25	18.75
12.25	21.75	12
23.5	50.75	15.75
46.25	78.25	19
68	42	13
66.75	17	11.5
18.5	13.75	17.25
15.25	32.5	37.5
18.75	24.25	45.75
106.25	27	26.75
62.5	51.75	25
14.25	43.5	30.5
42.25	72.75	36.5
35.75	23.25	13
50.25	13.75	13
58.25	14	21.5
17.5	24.5	34.25
25.25	21	29.25
110.25	59.25	21
32	13.25	25.25
14	27.75	23.75
67.25	47.25	28.25
16.25	26	15.25
17	18.5	41
37.5	18.75	15.75
64.75	31.75	33.75
58.25	13	24.5
39	72	57.5
80.25	58.25	21
23	23.5	16
31	16	49.25
17.75	74	38.5
92.75	32.5	56.5
61	29.25	36.25
48.5	36.25	30.75
41.25	43.5	50.75
14.25	47.5	40.75
14.25	33.5	30.25
38.25	27.5	24.75
20.5	13.75	24.5
14	30.5	31.5
76.25	14.25	22.5
84.75	24.5	14.25
43	50.5	30.75
73	40.75	25.5
21.25	13.25	14
58.25	74	19.75
67	18	15.5
22.5	21	45.25
75.25	37	78
40.75	24.75	35.5
22.25	41.25	15.5
20.75	33	40.25
32.5	23.75	24.25
17.25	24	43.75
30.5	17	41.25
15.5	65.25	14.5
40.5	21.75	19
63.25	61.25	34
54	14	45.5
57.75	29.5	23.75
18	57.5	14.25
27.25	37.75	15.5
20	30	14.25
54.25	39	33.25
65.25	23	51.5
25.5	34	29.5
17.5	25.25	25
29.5	16.25	48.5
63	25.25	30.75
34.75	52.75	23.25
20.5	23.75	46
41	24.25	15.5
18.5	18.25	15
49.75	29	59.5
25.5	36.25	34
17.5	36	30.5
13.25	22	21
40.75	15.5	15.25
38.75	28.75	39.25
14.5	35	18.5
43.25	23.5	19.5
18.25	26.25	28
33.5	20	69.5
51.25	45.5	72
38	37.5	16.25
28.25	24.25	14.25
69.5	92.75	13.75
25.5	58.25	29.5
19	29.5	14.75
28.75	39.5	12.75
13.5	31.25	13.5
52.75	20.25	24.5
64.5	24	33.5
19.5	17.5	11.25
51	16.5	27.5
24	43.25	24.25
76	15.75	15.5
39.5	94.75	34.5
25	58.5	26.5
60.75	36	38
36.75	35.5	72.75
68.5	27.5	18.5
55.25	19	21
56.5	50.75	26.25
55	53.5	14
28.5	26.25	41
44	14.75	16.75
23.25	25	11.5
18.75	95.25	16.75
26.5	19	38
66	12.75	20.75
55.75	77	37
20.5	80.5	14.25
54.5	17.25	43
39	47.75	19.75
56.25	38.75	19
95.5	14.25	38.25
43	23	14
65	14	41
72.25	12.5	19.5
99.5	18.75	32.25
31.75	16.25	14
40	21	14
46.75	25.25	17.5
52	20	15.5
72.5	19.25	18.5
37	38.25	15.5
16	16.25	14.75
51.25	13.75	27.5
18	25	31.75
17.5	22.75	29.5
27.5	42.25	48.25
18	49.5	36.5
59	18.75	21.5
34	25.75	19.25
64.25	90.75	28.75
26.25	25.75	15
53.5	23.75	20.25
19.5	35.75	28
52.25	16	16.75
36.25	30.25	15.75
43.25	84.25	15.25
27.25	29.75	21
57.25	43.5	17.75
26.75	40.75	20.75
16.75	18.25	23.75
31.5	38.5	24.5
42.25	24.75	22.25
38.25	19.75	17
24.5	40	25.75
18	65.25	16
34	45.25	46
21.25	35.75	24.25
47.75	39.75	20.25
72.75	37.25	28.5
52.5	22.5	13.75
16.5	37	22.75
45.25	35.25	24.5
69.25	20.75	12.75
44.25	26	21.25
64.25	27.5	42.75
22.25	46.25	20.5
14.25	14	45.25
35	30.5	51
20.5	19	34
17.25	14.25	26.75
52.25	58.75	30
64	40	22.75
54.5	17.25	39.5
41.5	23	45.25
60	16	22.75
16.75	25	14.75
33.75	56.25	26.25
40.75	118.5	52.75
19	65	42
43	16.5	19.75
65	15.75	48
49.75	33.75	32.25
24	37.5	37.75
14.75	14.75	37.5
29	51.25	12.5
50.5	68.25	14.5
21	59	23.75
51	18.5	18
14.5	42	43.5
50.75	23.5	33.75
23.75	29.75	10.5
14.75	26.25	23.25
19.5	18	62.75
27	20.25	37.25
37.75	22.5	12.5
36.75	23.25	31.25
29	83	13.5
14.25	24	42
38.25	25	31
38.25	76.25	56.25
28	60.5	45.5
64	19.25	12.75
20	19.75	44.25
57.5	36.75	11.75
28	20	36.5
41	23.75	11.5
16.25	37.25	18
18.5	17.5	22.5
34.75	18.25	15.75
37	17.75	37.25
14.75	15.75	34.25
31.75	15	47.75
58	18.75	9.75
13.5	22	47
79.25	19.75	32.75
36.5	23	45.5
69	53.5	19
62.75	39	17.5
13	39.75	37.75
67.25	36.25	34.5
61.5	13.25	15
36.75	15	26
33	25.5	15.5
24.5	61.5	47
75.5	19	19
26.25	36	27.25
46.75	19.25	28.75
17.25	13.75	47.5
60	26.5	16.75
58.75	26.5	56.25
75.5	32.25	24
23.75	29.5	14.25
35	15.5	19.5
29.5	19.5	32.5
47.5	25.5	12.5
73.75	16.75	26.25
49.25	35.75	25
43	24.75	17.25
20.75	56.5	27
70.75	36.25	47
54.5	79.5	11.5
68.25	19	17.75
92.25	52.25	34.75
65.25	20.5	39.25
58.25	13	19
97	18.75	17.5
26	29	16.5
72.5	21.75	22
30.5	53.75	46.5
61.5	39.75	45.75
62	79.25	17.5
80.25	30.75	26
16	26.25	28.75
36.25	23	34.5
51.5	34.5	28.75
71.5	12.5	15
13.5	17	33
62.5	34.25	20
15.75	23.25	27.5
50.75	54	12.5
18.75	18.5	13
43.75	50.5	34
84.75	21.25	26.75
50.75	36.5	33.75
32	42.75	40.5
47.5	31.25	32
43.5	36	45
19.75	63.75	34.75
51.25	14.75	64.75
61.5	17.25	61.5
17.75	20	12.75
27.75	19.5	11
19.75	41.5	43.75
22.25	16.75	11.25
27	32.25	19
79.75	21	16.75
53.75	25.5	17.75
33	45.5	66.75
81.5	25.5	25
66.25	19.5	63.75
50.5	17.5	32.25
32.5	35.5	18.75
32.75	46.75	22.5
81	46.25	31.25
59	16.75	49.5
63.75	28.75	43.5
43.25	13.25	24.75
90	16.5	41
23.5	35.75	74.25
37.25	28.5	22.25
25.75	45.25	33.5
16	16.75	36
59.5	14.25	14.75
57.75	28.75	23.25
102.25	25.25	19.25
12.75	36.5	58.75
30.25	59.5	27.5
35.25	37.5	86.25
18.75	12.25	18.25
47.25	27.5	35
18.5	25.25	12.5
12.25	71	11
84	16.25	26
48.75	16.25	37.75
15.25	14.25	11.5
54.5	31.5	17.5
17.5	19.75	19
19.25	19.25	26.25
20.5	28.25	31.5
82.5	41.25	28.25
44	23.75	44
50.75	24.25	38.5
21	29.25	21.5
74.75	23.75	35
24.75	14.5	49.75
63.75	28.75	41.25
28	58.5	11
72.25	17.25	26.25
47.25	43	12
52.25	40.25	43
26.25	22.75	62.5
23.25	23.25	41.5
31.75	26.25	15
31.5	29.75	46
73	20.75	53
13.25	30	22.75
13	29	13.75
17.25	21.25	27
45.25	21.25	26.25
18.5	21.5	30
64.25	41.25	34.5
54.25	31	13
51.75	39	39.75
26	35	16.75
21	17	67.75
12.75	29.75	20.25
68	19.75	29.25
69	20.5	88
31.5	30.75	24.25
66.75	21.25	60.25
58.25	25	11.25
16.75	24	23.75
20	27.25	15.5
76.5	25	61.5
83	28	33.5
42.25	24.5	14.5
19.25	25.25	24.75
47	28.5	13.25
24.75	31	44.25
47.5	12.25	39.5
13.5	35	17.25
66.75	12.75	41.5
20.25	86.25	48.75
54.75	22	16.25
88	19	15.75
44.75	37	24.5
21.75	16.75	16.75
63.75	27.5	30.5
46.5	15.5	16.75
24	50	18.5
15	21.5	41.25
26	19.75	13.5
61.25	18	35.25
27.25	41.75	28.5
65	39.25	50.5
14	31.5	12
23.25	15.25	14.5
33.25	34.5	25
44	14.75	37
88	38	12.25
46	65.25	46.75
43.5	19.5	25
42	15.5	19
12.75	75.5	16.5
41.75	34.5	77.75
15.5	29	16
24.5	19.75	71.5
116.25	42.5	15.5
14.5	15.25	16.25
32.25	51.75	12.5
18.25	38.75	23.5
93.5	44.75	44.75
43.25	50	26
64	22.25	55.75
45.5	40	29.75
52.5	51	11
44.25	45.25	61
98	20.75	14
24.25	28	15.75
24.75	60	35.75
53.75	26.75	44
36.5	18.25	31
47.75	40.75	13.25
43	15.75	21.5
27.25	26.25	20.25
42.25	20.25	33.5
64	14	28.75
59	39.5	48
70.75	16.25	35.25
43.75	19.5	23.25
17	21	33.5
40.25	25.5	22
12.25	34.25	17.5
40.5	37.5	28.5
16	12.25	29.5
22.5	14.75	19
21.5	23.25	24.75
76.5	12.75	32
81.75	27.25	33.25
40.5	23.75	17.25
29.25	21	14.75
35.5	24.75	39
53.25	25.5	81.5
65.25	53	13.75
37	22.25	17
25	25	17.5
27.5	53	17.75
62	30.5	28
33.75	40.75	14.5
50.5	22	33.75
60.5	18	45.75
40.25	48	14.75
40.25	15.5	27.75
36.25	34	23.25
49.75	15.25	46.5
28.25	28	31.75
17.25	63.5	14.25
20.5	26	33.5
40.25	30	29.5
29.25	16.5	16.5
20.25	21.75	47.25
23.25	43.5	15
39	25.5	17.5
45.5	14.75	18.5
61.75	40	16
60.5	20.75	18.25
27.5	23.25	44
63.5	21.5	34.25
43.5	28.5	12.75
50.25	20.25	24.5
116	12.25	13.5
58.25	41	21
48.75	41.75	19
35	18	28.75
22.25	16.25	24.25
22	69.5	21
30.75	16	26.75
44.75	23	25
20.25	19.25	46.25
23.75	26.75	10.25
24.5	20	33.5
24.5	27	15
49	32.75	19.75
34.5	25.75	19.25
19	49	42.75
32.25	25.75	12.5
42.25	18	27.25
24	16	16
74.5	35.5	41
54.25	28.25	18
12.75	19.75	26.25
24.25	32.25	15.25
21.25	13.75	80.25
76.5	19.25	17.25
41.5	21.25	42.25
61.75	13.75	34.75
42.25	31	42
33	12.75	13
29.75	30.5	11.25
13.5	39.5	29
43.75	39	18
34	23.25	14.5
84	37.25	16.25
28.75	16.5	60.5
80.25	39.75	24.75
70.5	17.5	38
93.75	43.75	37.75
18.75	31.75	11.5
66.25	19.5	46
12.75	53.5	27
18.75	12.75	21.75
49	13	19.25
52.5	20.25	24
48.25	37.25	13.5
47.75	25	30.5
65.25	64.25	111.75
46	38.75	37.5
24.5	27.75	33.75
25	15	40.25
27.5	21	69.25
22	12.25	32.25
68.75	39	22.25
46.5	28.25	19
63.25	16.25	11.5
65.5	21.25	14.5
24.75	55	28.5
24	23.75	17
25.75	48.25	36
42.75	28.75	17.25
74.25	19.25	27.5
34.5	24	28.25
73.25	22.5	12
55	61.25	17.25
17.75	28.25	18.25
16.75	46.75	40.75
71	21	13.25
41.75	25.5	32.5
22	22.75	12.5
82.25	50	17.75
24	12.75	12.5
29.5	49	46
81.75	55.75	37.75
16	18.5	59.75
16.75	48.25	34
18	34.75	16
16.25	29.75	40.5
15.25	31	87.25
83.5	20.5	23
32.25	20.75	48.25
14.5	29.5	18
59	39	39.75
14.75	34.75	16.25
28.5	12.25	19.25
59.5	29.25	37.75
79.25	51	19
30.75	37.75	23
22.5	19.25	24.75
46.25	14.5	19
29	19.75	13.5
15.25	34.5	24
78.5	20.5	11.75
53.5	24.5	40
49	38.25	31.5
12.75	24.5	17
24.5	13.5	46.5
29.25	34.75	36
21.75	27	34.5
22	17.75	52
55.25	39	28.5
60.25	34	13
33.5	17.75	34.5
27.75	53.75	48.75
14	51.75	25.5
25	17.75	43.5
48.75	17.5	13.75
31	19.25	35
46.5	32.5	39.5
13.75	12.25	37.25
55.75	15.5	13.25
49.25	43.25	11.5
104	39.75	16.25
95.75	22.75	20.25
29.5	27.5	24.25
31	52	40.5
54	16.25	25.25
37.25	32	48
23.25	26	11.5
61	48.75	22.25
21	18.5	12
86.5	25.5	37
19.25	27.5	19.5
63.75	24.5	37.5
48.5	26.25	45.75
41	35.75	16.5
57.25	56.5	12.5
19.25	34.5	19
18.5	34.25	48.25
16	36.75	32.5
21.5	49	13
44	20	49.5
19.5	17.75	22.5
26.25	47.25	25
14.75	12.5	13.75
21.25	42.75	45
64	31.5	46.25
80.25	33.25	14.25
38.75	27.25	23.5
19.75	31	16.5
83	26.75	16
68.75	37	21
28	43.25	39.25
50	46.25	17.75
55.25	14.25	25.25
68.25	20	39
47	19.5	17.25
16.25	55	19.5
45.5	32.75	20
56.5	36	15.25
47.5	17.75	26
38	21	38.75
52	20	62.75
27.25	17.5	97.75
46.5	65.75	34
27.25	38.25	44.75
51.25	12.75	22.5
55.25	22.75	20.5
27.25	23	39.75
74.75	24.75	14.5
25.25	13.75	13.5
24.25	24.25	13.25
16.75	32.25	38.25
43	24	29
21.75	21	22.75
51.25	13	24.25
20	34.75	12.75
13	15.5	37.75
46	14.5	32.75
21.75	22.25	15.5
53.75	13.25	11.25
27	16.25	19
61.5	26.75	48.75
28.5	44.5	30
25.25	15.5	32
45.75	20	16
70.5	88.25	21
24.75	19.5	53.75
22.25	36	46.75
73.25	19	23.25
30.25	18	25.75
66	30.25	24
16.5	52.25	70.75
61.25	26	60
36.75	14.5	53
70.25	55	38.75
27	61	26.5
13	40.25	26.75
17.25	26.75	42
15	24	26.75
42.5	26.5	17.75
17.25	46	15.25
35	17	59.5
46.25	18.5	40.75
67.5	22.25	17.75
28.75	15	39.75
28.25	40.25	17.25
48.5	12.5	32
29.25	27	47.25
58.25	26.5	47.5
72	12.5	14.25
69.5	36.75	25
47.75	26.25	12.75
58.75	20.75	23.75
17.5	29.5	18.5
13.75	19.25	11.75
66.25	17	20.75
42.5	36	16.75
66.25	82.25	28.25
95.75	20.25	47.75
93.5	32.75	24.75
30.25	20.75	65.75
23.75	24.75	51
44.5	30.5	14
61	50.25	23
29.75	23	17
18.25	51.75	42
24	35.25	13.75
27	18	27
61.25	25	25.75
93.25	34	65.75
19.75	31	18.75
56.75	16.5	53
34.75	21.5	19.5
21.75	29.25	17.25
23.75	16.25	38.5
38.5	21	13.75
13.5	14.5	34.25
21	28.5	37.25
73.25	22.25	18.25
64.25	37	16.25
55.5	28.25	30.5
65.25	35	32.75
30.5	37.75	41
29.75	39.75	44.75
29.75	59	32
61.25	21.75	51
28.75	38	10.75
15.25	56.5	31.75
47.25	26.75	56.75
33.5	58	17.25
56	70.75	24.25
62.5	15.75	44
20.5	23	39
23.5	20	15
16.25	28.75	15.75
25.5	37.5	32.75
77.75	12.5	14.75
57	16	46.75
66	24.25	28
65.25	30	24.25
13.5	53.75	20
48.5	69.25	34.5
75.25	13.75	25.25
55	13.75	13
34	13.25	35.75
52.5	20	39.5
58.25	19.75	13
40	14.75	38.75
61.5	48.75	72.25
18.25	69.75	16.5
73.25	20.5	16.75
52	19	11
46.5	17	31.25
15.75	29	14.5
20	22	11
69	18.5	11.5
42.25	24.75	23
57.25	14.75	30.25
21.25	18.5	19.75
28.25	16.5	22
63.5	32.75	18
18	38.5	33
54.5	13	36.75
21.5	36	11.5
83.75	27.25	13.5
49.75	27.25	16.75
14.75	17	25
17.75	52.25	43
42	56.75	40.75
41.5	25.5	23
67.25	18.75	27.25
74.5	68.75	23.5
77	29.5	19.75
55.5	16.75	29
16.5	32.5	29
42	48.5	29
22.75	25.25	36.5
53.25	37.5	18
17.25	23	44.75
35.5	44.5	19
49.75	36.5	37
19	24.5	31
68.5	17.25	20.25
46	21.75	78.75
41.25	35.5	33
37.25	23.5	14.5
39.75	16.25	19.25
23.5	28.5	12.75
16.5	42.75	19.5
26	36	16.75
67.75	15.5	16.5
82.75	14.75	20.5
33.25	34.5	12
44	29.75	10.75
16.5	24.75	28.75
16.75	49.25	16.5
87	16.5	33.5
66.25	38	12.25
47.5	48.75	16.75
37.5	42.5	29.25
59	46.75	49.75
36.5	25.25	32.75
45.25	39.75	28.5
57.5	33.5	46.75
16.25	16.5	38
71.5	14	32.5
90.5	47	14.25
53	28	29.75
43.25	18	29.75
48.5	13.5	37
22	13.75	58
12.5	24.25	28.75
17	39.75	75.25
34.75	46	29.25
52.75	38	14
21	12.75	26.5
36.75	15.5	27.5
39	46.5	17.25
26.5	18	18.5
39	33.5	49.25
29.25	53.25	22.25
24	72.5	12.75
76	16	15
41.25	25	19
16.25	19.25	23.75
27.75	52	39
79.25	28.5	25
58	20.75	18.5
55.5	19.75	19.5
41.75	32	33.25
18.25	12.5	21
80.25	13	34.25
77.75	28.25	14.75
16.25	46	16.25
32	46.75	24.75
48.5	26.25	25
24.5	96	23.75
17.25	30.75	18.25
36.25	14.25	21.75
41.75	21.5	28
14.75	39.5	48.75
42.5	15	57.75
25.25	36.25	36.5
17	30	30.25
13.25	48.75	44.5
20.25	19	49
12.75	27.75	48.25
19.75	26.75	72.75
21.5	15.75	34.5
28.5	73.25	33
43.75	16.5	46
57.25	28.25	15
67	53.25	36.5
12.25	20.75	66.5
70.5	40.5	25.25
48.75	24.25	11.5
75.25	54.5	36.25
36.25	21.5	66.75
64.5	21.25	44.5
31.25	19	25.5
38.5	44.5	19.5
32.75	26	60.75
44	19	33.5
78.25	29	25
55	87.25	12.75
54.75	35.5	42.5
25.25	22.5	79.5
69	24.5	43.75
63	15.75	23
22.5	21	25.5
59.5	20	36.5
45.25	45	20.5
24.5	17.5	16.5
81.25	26.25	40.5
65.5	39.5	29
41.75	14	12.5
28	15	30.75
25.5	12.75	26.5
50	85.25	13.5
34.75	32.5	27.75
66	22	26.5
34	26.75	19.25
70	31	51.75
44	43.25	35
61.5	19.25	12.75
63.5	33.75	47.5
90.75	14	24.25
26.25	20	29.25
44.5	19.75	37
49.5	28	16
26.75	33.75	47.25
16.5	42.75	47.75
19.25	16	16.5
13.75	22	28.75
58.75	46.25	41.25
15.25	36	21.75
16	19.25	17.5
47.25	41.25	18
24.25	31.75	19
66.5	23.75	13.25
18	69.75	23.25
17.25	28.25	40.25
48.25	17.5	11.75
72	14.75	15.75
49	17.75	16
72.5	51.75	63.75
65.75	26	32.75
84.75	25	25
14.25	39.5	22.5
54.5	29	53.5
78	29.5	12.5
43.75	35.75	12
77.75	34.25	21.75
18	52.5	17.75
14.25	37.5	15.75
52	24.25	13.5
32	34.75	20.5
47.75	23.75	13.75
17	44.25	32
54.5	46.25	60.5
36.5	20.5	25.75
25.75	14.25	24.5
63	27	16.75
45.25	32.5	45
37.5	28.25	32.5
12.5	37.25	12
48	21.5	14
42	55.25	56.25
35.5	32.25	19.75
60.75	23.25	33.5
16.75	14	44
25.25	36.25	18.25
22.75	26.25	14.25
30	29.25	20.25
21.75	33.75	23.25
45.5	29	20.25
13.25	65	29.5
21	17	21
18.75	18	33
32.5	49.25	18.75
56.25	43.25	12.75
38.5	22.75	38.75
16.75	19	27.25
31.75	20.25	12.5
30	32	38.75
57.75	16.5	15
63	29.5	51.75
15.25	21	23.5
43	26.5	16.25
63	29.5	19.25
39.75	22.25	17.75
82.25	70	35.75
42.25	18	12.5
69.75	21	20.25
42	31.25	27.25
17.75	23.5	33.5
36	64	25.25
40.5	47	21.5
14.25	25.75	35.5
76.25	30.25	14.25
74.75	35.5	16.25
17	32.75	31.25
22.5	25.25	53
14.75	30	26.5
38.5	18.5	18.75
15	30.25	28.5
110.5	38	33.25
30.5	28.25	14.25
36.25	26.5	25.25
73.25	20.5	59.5
34.25	47	37.25
48.5	28.75	49.5
69.75	69.25	31.75
39.25	28.5	15.5
68.75	34.75	19.25
36	13.75	33
52	35.25	19.75
49.25	19.75	17.5
13	17	15
38	39.75	15.75
24	60.75	16.25
20	44.5	26.5
12.25	15	18.25
41	12.75	16.5
65.75	16	21.75
33.75	81	15
15.75	31.25	28.5
18	22.5	79
16.75	26.25	14
12.75	16	17.25
63.75	23.5	13.5
48.5	35.75	15.5
17.25	20.75	17.25
34	43.5	36.25
77	19.5	41
46.5	18	28.25
88	38	16.25
35.25	56.75	27.5
34.75	13.5	12.75
21.25	24.25	20.75
75.5	31	35.5
47.5	29	20.25
13	51.25	32.5
44.75	18.25	26.75
53.25	31.25	13.75
34	30.25	36.75
14	33.25	17.5
29.5	20.25	33.25
21.75	32	30.75
18	46.25	49
18	51.5	22
23	25	14.5
72	22.25	11
42.75	34	13
26.25	62.75	17.5
20.75	21	48.5
60.5	30.75	58.5
24.25	20.75	15
50.75	18.5	14.25
37	30.5	45.75
12.25	26	29.5
19	16.75	27.25
59.25	48.25	13.5
104.75	14.25	22
42.5	18.75	37
20.75	16.25	22
37	15.25	43.5
30	21.75	16.25
13.25	18	88.25
42.25	19.25	53
33.75	20.75	38.25
26	23.75	25
21	18.5	54.25
49	26.75	57.25
46.25	38	17
22.5	36.25	26
36	26	27
53.75	20	20.75
47.5	54.75	27.75
39.5	16.25	20
14.5	43.75	11.5
21	22.75	13
54.25	13	40.5
13	62.5	16.5
33.75	20.75	20
28	54	47
64.25	31	47.5
53.75	30.75	17.25
20	46.75	12.25
35	43.25	40
37.5	25.5	46.5
21	18	14
45.5	26.25	17
74	36	14.5
20.5	52	28.25
35	35.25	37.75
26.25	17.5	35
12.25	28.75	17.5
64.75	19.25	11.25
58.25	13.5	29.5
31	32.25	21.25
12.25	23.5	38.5
27.75	63.25	29.5
29.5	25.5	48
22.25	32	21
22.75	18.75	37.75
28.5	15	39
29	37.75	29
18.75	14.5	34.25
37.75	25.5	19.25
58.5	48.75	28.25
55	24	22
52	26	23
50	55.25	12
31.5	69.5	36.75
73.5	20.75	32.75
25	35.25	45.5
21.25	43	27.5
35.25	32.5	12.75
17.25	25.75	29
14	41.25	29.25
100.75	26.75	15.5
15	27.75	32
14.5	70	15.75
40.75	29.5	71.25
44	37.25	14.75
20.75	16.25	25.25
52.25	27.75	29.5
53.5	24.5	22.25
12.5	27	31.75
43	13.5	74.5
18.75	19.75	30.75
26	17.25	16.5
48.75	27.75	12.5
58	44.75	30
21	25.5	60.75
24.25	25.5	38.25
44.25	38.25	40.25
24	12.5	43.5
17.25	13.5	12.25
35	28.5	20
66	46.5	30.25
22.75	28.25	35
22	12.25	34
23.5	28.25	18
23.25	25.75	62.75
46.25	33.75	38.75
45.5	36	27.25
63.5	25.75	36
54.75	22.75	15
39	22	17.25
66.75	61.75	29.25
41.25	29	29.75
15.5	34	16.75
47.5	18.25	13.75
30.5	30.25	14.75
34.25	37.25	34.25
23.5	27.5	24.5
21.25	26.75	39
40	35.25	36.75
31.5	37.75	25.25
23	27	20.5
40.75	27.25	42.25
70	36.5	13.25
55.75	30.75	15.25
18	46.25	42.25
15.25	24.75	50.5
60.25	29.5	16.25
51.25	66	18.25
15.5	26.5	33.75
33	78.5	38.25
46.75	12.75	12.75
79	75.75	11.5
48.25	34	58
21.5	20	25.75
44.75	36.75	32.75
30.5	36	44.75
14	15.75	26.75
42.5	16.5	35.25
38	34.5	27
16.5	18.75	12.75
27.25	29	15.75
36	14.25	33.75
54.25	12.25	22.75
51.25	45.75	14.5
34.25	18.5	19.5
14.75	16.5	49
57.5	18.25	21.25
64.5	24.5	35.5
14.75	28.5	25
42.75	16.25	38
36	32.5	29.75
39	25.25	75.5
18	12.5	19.5
19.25	32.5	28.5
38	25	20.25
44.5	21.5	13.75
65.75	22.5	61.25
42.5	18	32.25
38.25	48	40.25
23.25	25.25	52.5
50.25	54	28
27	12.5	50.25
54	18.5	16.75
74	33.75	30.5
19	42.5	38.75
44	32	50.5
53.5	21.25	49.5
72.75	40.75	16.75
47.5	24.25	29.25
21.5	45.75	12
34	49.25	23.25
60.5	27.25	31
46.75	13	30
73.75	23	14.5
20.75	41.75	49.75
42	30.25	23.5
18.75	12.25	17.5
20.5	45	14.5
15.25	26.5	19.75
21	18	20.75
66.5	27.25	24
61	19	18.5
43.5	34.25	11.75
61.5	20	29
39	28	35.75
59.25	44	16
24.5	23.5	59.25
36.5	14.5	19
17.5	24	14.25
29	18.75	35.5
48.75	32.25	48.75
43.5	68.5	28.25
26	21.75	34.25
42	20.75	25.25
15.75	19.25	24.25
41.75	32.75	37.75
35.25	14.75	19.25
22.5	12.25	49.25
15.5	34.75	55.5
48.75	39.25	46
62	17.75	62.5
33.25	36.5	29.5
46	25.25	50.75
13.75	21.25	30
36.25	71.5	21
64.75	24.5	17
66.25	33	35.5
26.5	21.5	45.25
59.75	30.25	37.25
23.25	14.75	13.5
38	34.75	16.25
28	109	17.5
31.75	42	25
45.75	15	41.75
12.75	30.75	49
12.5	27.75	54.5
61.5	19.5	30.25
27	24.5	47
20.75	13.25	24
16.5	16.75	55
14.5	12.25	31
26	15.25	17.5
30	32.75	12
90	18	30.5
30.5	40.75	38.25
12.25	35	16.25
44.25	12.75	49.75
18.75	25	34.25
61	12.75	39.75
18.75	61.5	15.5
80	23.5	39.75
14	13.5	27.75
21.5	42.75	23.75
56.75	18	34.5
18.5	18	25.75
32	31.25	56.25
25.5	33.75	28.75
65.25	32.5	12.5
55.5	20.25	32.25
13.25	31.5	18
76.25	36	20.5
23.75	25.75	43.75
33.25	24.75	33.25
35.75	38	35.25
56.25	28	17.75
22	47.5	28.25
75.5	26	40.25
15.25	13	87
33.5	16.75	20.25
29.5	24.25	11
14.75	20.75	13.25
85.25	30.25	12.75
43.25	24.75	19.5
52.25	15.75	37.5
23.75	25.25	18.75
45.5	20.75	36.5
19.25	31.75	16.75
22.75	33.75	24.25
14	29.75	49.25
[truncated: 587,903+ more rows]

## Sheet: Fig. 1D
Cre	KC	KPC
72.3597	52.5019	51.9
45.1885	14.2395	30.3
31.5787	13.9973	20.2		Table Analyzed	Feulgen Cre, KC, KPC
54.4393	13.6583	41.3
80.3996	15.7893	13		Kruskal-Wallis test
85.9211	35.2112	26.9		P value	<0.0001
48.2882	37.0032	35.1		Exact or approximate P value?	Approximate
65.4821	17.9688	23.1		P value summary	****
27.2196	16.0315	33.1		Do the medians vary signif. (P < 0.05)?	Yes
29.157	13.0286	17.8		Number of groups	3
77.9295	16.7096	28.8		Kruskal-Wallis statistic	17661
67.1289	16.6127	16.3
34.63	45.5275	12.5		Data summary
80.4481	13.5614	44.7		Number of treatments (columns)	3
47.9492	19.1797	32.7		Number of values (total)	271462
81.9011	53.0831	33.1
25.6213	22.4247	64.8
26.4931	15.5956	15.8
39.8124	30.3194	26.9
81.4652	15.7409	12.5		Number of families	1
50.613	19.8577	42.3		Number of comparisons per family	3
40.0061	12.6411	60.5		Alpha	0.05
29.3023	13.7551	49.5
33.6129	15.2081	45.6		Dunn's multiple comparisons test	Mean rank diff.	Significant?	Summary	Adjusted P Value
36.1314	13.2224	16.3		Cre vs. KC	42721	Yes	****	<0.0001	A-B
54.2455	14.8691	28.8		Cre vs. KPC	46185	Yes	****	<0.0001	A-C
58.7983	24.6527	64.4		KC vs. KPC	3464	Yes	****	<0.0001	B-C
55.8923	15.9346	35.1
73.7643	20.6811	48		Test details	Mean rank 1	Mean rank 2	Mean rank diff.	n1	n2	Z
39.7639	12.6411	43.2		Cre vs. KC	167789	125068	42721	75697	97900	112.6
43.7839	41.5075	66.8		Cre vs. KPC	167789	121604	46185	75697	97865	121.8
54.1487	19.7124	15.8		KC vs. KPC	125068	121604	3464	97900	97865	9.779
38.7468	17.3392	18.2
46.9805	31.3365	58.6		Compact letter display
91.1035	22.231	37.5		Cre	A
56.2313	19.8577	87.4		KPC	B
24.0715	27.1712	13.4		KC	C
80.8355	37.4875	26.9
47.368	21.2139	25
36.3251	44.3167	14.4
52.3566	13.9004	18.2
19.8093	13.5614	13.9
25.0886	32.4989	16.3
45.4306	13.7551	29.3
80.4481	26.3963	34.1
82.9182	30.0288	58.1
88.9239	14.0942	46.1
55.1173	41.895	14.4
21.117	14.191	29.8
53.8096	31.3365	91.2
58.7014	35.6955	12
73.5705	14.8207	36.5
43.2027	13.3192	34.6
64.6588	14.9175	17.3
21.5045	13.6583	13.4
75.411	16.6127	19.7
45.0432	15.5472	18.2
84.3228	13.3192	12.5
51.8239	15.305	27.9
53.1316	14.9175	35.1
77.1546	13.3676	27.9
92.3627	47.2711	50.4
94.5907	15.0144	16.3
26.1541	17.2908	18.2
57.9265	20.5843	13.4
74.0064	30.1257	21.6
28.1399	14.8207	16.8
85.7758	24.6527	12.5
36.4704	22.4247	12.5
56.4735	29.0117	30.7
43.8808	21.892	50.9
81.0293	18.211	107.1
86.357	34.4847	34.1
46.7868	17.1455	13
26.2025	32.3052	22.6
55.5048	38.8437	39.4
24.7495	16.2737	45.6
39.328	39.1343	14.9
55.8439	14.3363	13
33.855	12.6411	17.8
49.2085	18.3563	42.7
76.2344	25.2339	35.5
71.391	13.7067	29.3
47.9492	20.8264	26.9
51.2427	14.6269	49
54.6814	38.8437	13
35.0174	19.325	54.7
43.4933	60.6388	25.9
63.5932	22.4247	16.3
57.5875	38.0688	24.5
43.009	14.966	31.2
65.579	25.8151	21.6
20.7295	22.0857	12.5
45.14	14.3363	47.5
60.0091	60.106	57.6
38.0203	16.7096	19.7
76.3797	32.2083	13
28.9632	28.1883	16.8
55.5048	24.798	12
78.7045	35.0174	66.3
39.8124	15.1113	34.1
42.3793	14.7238	16.3
62.2855	25.1854	15.8
49.4506	52.5988	31.2
48.2882	42.2825	13.9
21.9404	19.1797	83.1
56.1829	17.2423	38.9
42.5731	15.9346	16.8
36.6642	58.4593	29.8
50.3224	14.5301	59.6
81.7074	13.4645	23.1
53.1316	14.2395	13.4
74.6361	14.2879	24.5
60.5903	20.0515	52.3
52.5504	16.1768	26.9
66.6445	24.1199	20.2
55.0205	39.7639	18.2
42.9605	12.738	24.5
30.1257	37.2938	26.9
36.7126	44.0261	12
53.7612	18.3563	22.1
30.1257	29.3991	13
35.9861	14.2395	18.2
100.306	16.3705	70.6
84.2259	13.8035	15.8
35.1143	27.5102	29.3
35.1627	25.476	65.8
42.3793	21.0202	18.2
46.4477	13.5614	51.4
22.7153	13.513	102.8
20.2452	17.5329	37
32.3536	14.4332	16.8
56.3766	16.6127	13.4
67.4195	13.1739	13
54.4877	43.9776	12
74.8782	32.3536	17.3
41.0716	15.2566	12
43.8808	57.2484	24.5
42.6699	30.6584	13.9
76.0406	16.5643	36
49.8381	15.644	22.1
43.5902	15.644	64.8
60.3966	18.211	18.2
78.5107	22.6669	39.9
27.9946	12.7865	24.5
20.0999	25.9119	23.1
51.0974	31.9177	98.9
86.0179	21.5045	45.6
40.103	14.7722	24
93.5251	19.7124	16.3
73.2799	17.3876	76.8
62.7214	23.0059	25.9
44.7526	22.0373	89.8
27.7524	16.8549	101.8
69.1631	23.5387	29.8
38.3109	25.5245	66.8
76.5734	38.7468	62
40.9748	14.9175	13
54.3424	12.9802	50.4
31.1912	14.2879	35.5
66.3055	13.3192	14.4
103.212	27.9946	12.5
57.0063	12.8349	18.2
19.8577	14.7238	42.7
77.978	40.6357	51.4
63.2057	18.1141	22.6
49.4991	38.7468	15.8
79.4794	32.5473	36
34.9206	13.7551	27.4
25.1854	20.4389	24
60.7356	41.8466	25.5
75.6047	37.1001	22.1
31.4818	30.8037	21.6
32.3052	29.6413	13
39.8608	18.4532	38.4
27.0743	15.305	15.8
58.9436	12.8833	28.8
36.761	13.5614	42.3
58.0718	28.8664	24
78.0748	19.3734	16.8
36.2283	28.3336	29.3
32.4505	75.2657	106.1
54.0518	20.1484	12
80.4481	50.8552	12
34.5815	20.9717	107.6
40.2483	55.3595	25.5
26.9775	23.8293	19.7
44.7041	16.2737	22.6
38.1656	29.1086	65.3
69.1631	21.8435	41.3
32.8379	12.8833	16.8
25.8151	20.778	16.3
46.4477	17.0486	33.1
41.9434	16.758	16.3
105.973	20.9233	17.3
87.6162	12.6896	16.8
57.3937	31.1912	22.1
55.9407	18.6469	31.7
22.1341	30.61	76.4
40.5873	16.5643	15.8
74.9751	22.7153	14.9
46.4962	13.0286	26.9
63.8354	19.5671	37.5
86.5507	13.1739	13.9
30.2225	26.8806	42.7
65.2884	14.4332	13
63.5448	39.0859	16.3
51.0005	14.9175	20.2
53.7128	17.6298	44.7
36.3736	16.9517	15.4
74.9267	30.9975	62
27.9461	21.6014	58.1
76.3797	16.6127	18.2
36.2767	19.8577	40.3
53.1316	22.7153	16.3
37.1969	12.9802	32.7
51.6301	31.9177	23.1
21.4561	22.0857	14.4
50.274	26.59	14.9
61.5106	22.2794	16.3
36.5189	13.6583	35.1
56.7157	26.2994	18.7
41.4591	19.3734	23.5
87.5678	16.4674	43.2
30.8522	14.1426	23.1
23.6356	47.9008	23.5
24.9433	21.6498	49
38.5047	15.305	20.7
50.4193	14.3848	24.5
88.9724	14.966	12
19.9062	25.5729	56.2
38.0687	32.3052	13.4
22.1826	24.023	62.9
51.8723	17.4361	21.6
30.8037	40.5873	42.7
66.7898	35.5502	20.7
48.5788	15.305	25.9
74.0064	21.4561	14.9
82.2886	14.6754	16.8
31.724	22.1341	48.5
54.1002	43.348	75.9
35.4049	14.0942	15.8
75.6532	20.5358	18.2
27.0743	20.7295	72
53.9065	12.9317	27.9
28.8179	31.2396	25.5
39.6671	36.8095	18.7
33.1285	14.2395	18.2
32.5958	16.6127	20.7
54.7783	29.1086	16.8
55.6986	18.0173	62.9
35.7924	16.6127	12.5
24.2168	28.7211	17.3
32.402	17.3876	13.4
50.1771	14.7238	17.3
24.023	22.6669	14.4
31.5787	21.1654	49
46.5446	25.137	37.5
36.8095	28.043	21.6
39.0859	21.9404	32.7
45.5275	17.8235	23.1
61.7527	22.6669	51.9
57.3937	49.6444	58.6
25.1854	22.2794	42.7
39.5702	23.6356	25.9
37.2938	29.2054	17.3
52.5988	18.3079	17.3
53.7612	13.7551	12
23.2481	19.0344	85
28.6726	44.8494	34.1
75.3626	20.9233	69.6
66.4508	15.4987	30.3
39.2796	13.1739	24
43.8323	21.5529	21.1
73.2799	12.8833	38.4
33.177	26.9775	25
76.9124	27.6071	13.9
25.137	44.3651	14.9
52.1629	36.4704	21.1
52.7925	60.0576	12
58.4108	37.875	19.7
26.0572	16.0315	13
24.798	32.9832	19.2
53.6159	12.8349	30.3
79.9637	22.6669	49.9
43.5417	27.9946	17.3
54.7299	15.9831	22.6
58.7983	24.1199	32.7
89.5536	29.0601	14.4
23.9262	43.6386	12.5
74.5876	24.7495	16.3
21.3592	23.9262	32.7
33.516	24.7495	16.8
21.6982	12.6896	81.2
44.0261	25.8151	24.5
26.1057	14.0942	15.4
96.2858	17.2423	31.2
85.243	34.0972	24
35.0659	23.1028	21.6
78.4623	13.3192	18.2
23.9262	13.6583	15.8
52.7441	34.1941	109.5
85.3399	28.9148	40.3
77.9295	16.758	32.2
20.778	13.4645	12
53.7128	17.5814	13
57.6359	13.8035	23.1
44.6557	26.929	24.5
45.2853	24.0715	18.7
39.4733	13.4161	29.3
23.9746	12.6896	15.8
20.7295	24.4105	14.9
42.3309	30.7068	12.5
71.6816	16.3221	25.5
36.2283	27.6071	12.5
31.7724	29.3507	36
70.8098	43.0574	25.5
35.4533	17.6298	17.3
29.7382	70.7614	20.7
78.8982	19.8577	20.2
28.8664	14.9175	25.5
40.0545	15.0628	15.8
31.3365	21.7951	15.8
22.231	21.6014	19.2
54.8267	17.5329	13
22.0373	65.579	12
32.063	32.7411	25
55.3595	23.8777	17.3
34.6784	49.0147	28.8
37.9719	19.0828	20.2
25.9604	20.0515	14.4
62.8183	16.6611	33.1
20.3421	49.4022	14.4
34.0003	21.5529	13
40.5873	14.6754	30.7
84.0322	28.4789	30.3
56.7157	34.7268	62.4
37.0516	16.9517	19.2
77.8327	14.2879	25.9
55.1173	29.496	18.7
80.9808	24.2652	29.3
44.3651	18.9859	62
49.4022	17.0002	22.1
88.488	13.6583	12
75.9438	13.9973	18.7
71.1488	34.1456	12
37.5844	17.5814	38.9
78.2201	15.9831	23.5
47.0774	16.2737	54.7
35.5502	16.2737	28.8
39.7639	13.0286	22.1
35.9861	63.0605	52.3
21.8435	56.6188	57.1
63.8354	45.9634	38.4
38.5531	14.7238	54.3
34.63	16.5158	16.8
39.9092	18.8891	62.9
26.5416	63.2058	56.7
54.1002	37.3907	13
56.5219	21.6982	32.2
20.003	28.043	13
83.3541	35.0174	23.5
42.4278	14.6754	29.8
44.1714	22.9091	13.4
79.431	30.5131	17.3
52.3566	17.3876	13.4
26.5416	21.4561	34.6
51.7754	17.2908	26.9
53.6643	23.684	22.1
80.7871	16.1768	74.4
50.4193	18.7922	14.9
25.137	21.7466	13.4
25.0886	23.5387	21.6
41.3138	24.3621	43.2
27.8493	29.7382	15.4
76.5734	16.6611	19.2
31.5302	30.5131	16.3
31.5302	22.231	23.5
78.656	16.2252	15.4
38.6984	27.8008	12.5
81.8042	23.8777	43.2
47.8523	19.1797	14.9
23.684	32.3536	27.4
58.0234	24.4105	26.9
78.1717	17.7267	20.7
75.2173	28.2852	43.7
24.2168	13.7551	60
26.1541	29.2538	51.4
51.2911	13.9489	69.2
20.3905	43.5902	19.7
41.2169	30.8037	51.4
42.7668	16.3221	25
71.1488	13.6098	54.7
22.0857	21.7466	69.2
84.8555	15.7893	15.8
33.8066	38.4078	16.8
48.821	13.4161	21.1
23.1997	22.0373	26.4
46.0118	34.969	15.8
72.3597	27.704	17.8
25.9604	16.3705	82.1
61.9949	44.5588	37
74.5392	17.6298	15.4
80.7387	12.6411	23.5
99.3856	13.077	52.3
57.2969	16.0799	19.2
24.3621	13.5614	21.1
56.2313	25.7666	34.6
33.9035	30.7068	15.4
53.2284	18.55	13.4
23.9746	13.2708	19.2
78.8982	16.3705	29.3
39.2312	13.3192	18.2
28.382	14.4816	15.4
51.0489	18.4047	28.8
37.1001	12.6896	22.1
71.7785	40.1998	19.2
64.465	33.3223	19.2
42.234	30.3678	38.9
45.8665	21.5045	38.9
24.3136	14.1426	14.4
26.4931	16.1768	22.6
74.2002	13.3676	13.4
73.1346	15.1597	61.5
78.0264	13.6098	48
34.5815	31.1912	59.1
28.6242	13.6583	60.5
53.8096	15.5956	13.4
57.2969	12.8833	14.4
42.2825	45.5759	13.4
30.2225	15.4503	41.3
23.2481	41.556	68.2
32.0146	25.0401	83.6
51.0974	12.9317	27.9
48.7726	16.419	34.6
76.6218	29.6898	94.6
60.2029	16.419	49.9
82.9182	46.2056	51.9
49.4022	13.5614	53.3
32.1114	12.7865	14.4
41.5075	22.57	20.2
32.6926	24.798	44.2
55.8923	17.872	13.4
21.7467	39.5217	46.6
40.1998	15.6925	28.3
77.1546	28.4789	16.3
56.5219	32.7895	18.2
29.1085	14.4816	19.7
26.8322	40.6842	12
70.0833	16.3221	14.4
19.9062	35.0659	83.6
53.7128	20.3421	24
24.9917	25.137	27.9
46.1087	20.003	13
39.9577	17.7751	30.7
54.633	18.55	18.2
41.9919	48.1913	55.2
52.1145	15.4019	23.5
40.103	32.1599	46.6
39.1343	23.7324	17.3
39.2796	13.6098	24.5
57.9265	28.6242	50.4
44.0745	32.4505	39.4
21.5529	30.61	15.8
20.5358	24.6042	37
76.8156	20.4389	17.8
81.8527	17.2423	13.9
75.7016	15.2566	15.4
75.4594	20.9233	19.2
74.8298	26.3478	27.4
60.8809	15.5956	15.4
83.451	17.5329	38.9
48.0461	43.8808	23.5
72.3597	17.6782	13.4
93.3798	12.8349	66.3
79.2372	18.3079	72.5
23.1997	27.3649	14.4
28.5758	35.308	39.9
47.6586	19.3734	12
48.9663	18.6469	39.4
60.2513	19.3734	12
55.9892	41.0716	17.8
40.7326	38.989	16.3
27.7524	19.6156	18.7
25.6698	17.872	13.9
24.8464	15.6925	27.4
51.0489	61.5106	62.9
64.1744	27.2196	18.2
85.4367	13.6583	12
54.633	30.3194	22.1
34.8237	13.1255	26.4
84.3712	21.2623	27.9
21.7951	16.6127	20.2
46.3509	46.5446	17.3
27.3165	16.419	18.7
25.9604	13.3192	17.8
86.7929	31.3849	14.4
43.2511	25.4276	30.7
63.1089	12.9802	23.1
36.0345	34.5331	106.6
72.5534	27.5102	21.6
50.9521	27.5102	18.2
89.4083	18.1626	104.2
29.9319	30.9006	40.8
77.6389	18.7438	21.6
29.157	61.9465	31.7
29.0117	43.7839	26.9
76.6218	15.4987	12
55.1173	16.1284	13.9
27.0259	85.7273	13
53.9549	43.9776	64.8
38.4078	13.1255	31.7
58.1687	14.4816	16.3
84.0322	21.9404	68.2
30.3194	17.7751	16.8
43.8808	50.4677	25
34.2425	59.4764	39.4
47.9976	20.3905	20.2
68.3397	26.5416	19.7
26.59	15.2081	25
47.5133	32.3536	25
44.2682	52.5988	102.8
21.0201	20.0515	48
73.8127	12.738	46.1
57.9265	23.2481	38.9
82.7245	14.1426	119.6
34.7268	14.191	14.4
49.0147	19.7124	14.9
61.8012	36.6642	18.2
36.422	24.798	40.8
51.3395	12.738	32.2
46.2056	29.2538	35.5
94.9297	45.14	117.2
49.9834	16.3705	17.3
84.4196	13.7067	110
84.2743	13.7067	18.2
77.4452	19.0344	32.2
57.9265	21.0202	32.7
83.0635	17.2423	47.1
63.4479	14.5301	25
51.727	13.1739	57.1
33.7097	13.4645	22.1
74.9751	30.2709	22.6
60.0091	14.191	40.3
58.0234	12.8349	15.4
43.687	14.6754	14.9
55.6017	13.1739	15.8
51.0005	30.3194	21.6
33.7097	28.3336	13.4
65.1915	24.8948	41.8
70.0349	18.5016	21.1
71.9722	15.2081	12.5
25.9119	36.3251	107.1
69.2115	13.3676	37.9
51.8239	16.9033	21.1
23.1512	36.4704	34.6
64.5135	21.7951	13
71.6816	31.4334	48
72.505	29.0601	106.6
76.864	14.6754	37
52.1145	27.4618	44.7
26.4931	14.1426	37.5
54.0034	13.4645	18.2
23.1512	24.9917	12.5
40.9263	21.117	23.1
31.2396	15.0144	17.8
72.5534	31.4334	23.1
29.2538	41.3622	12.5
27.1712	12.9317	12
93.2345	13.077	13.4
46.3509	26.0088	75.9
78.8013	20.8264	14.9
35.5986	24.3621	59.1
56.4735	57.3937	98.5
75.1688	46.3025	51.9
26.6384	25.137	31.2
29.7866	14.5785	77.8
47.6102	16.7096	49.5
66.9836	23.684	29.3
32.7895	44.8494	21.6
44.0261	14.2395	15.8
51.7754	23.9262	12.5
35.0659	55.3111	25
33.516	28.9632	18.2
63.4963	46.5446	12
22.3763	28.1883	43.2
24.3621	50.2256	13
20.4874	14.2879	30.3
54.4393	16.6611	49.5
33.5644	55.6501	43.2
39.7639	33.3707	71.1
73.2799	15.5956	13
76.525	15.1113	23.5
91.6362	35.5502	62
76.6703	23.684	35.5
40.1998	14.4816	27.9
65.579	31.0943	92.2
34.6784	14.191	13.9
26.7837	13.9489	15.8
46.6899	26.3963	22.1
81.6105	22.9575	16.3
41.2169	19.3734	38.9
28.9632	13.2708	14.9
40.8779	26.4931	17.8
68.0491	49.9834	12.5
37.1001	19.0828	46.6
42.1856	40.0545	58.6
47.9976	16.0799	36.5
59.1373	43.3964	34.6
44.5104	26.4931	27.4
57.2969	32.3052	47.1
68.7756	16.2737	13
38.214	23.3934	47.1
32.063	13.2708	20.2
35.7439	26.7837	18.7
86.1632	17.3876	24.5
59.9123	25.8151	36
24.2168	15.0144	31.2
51.4848	13.1739	50.9
41.8466	30.949	27.4
22.6669	47.5617	12.5
66.2571	34.0972	28.3
38.8437	13.852	69.2
60.5903	42.6699	33.1
39.7155	44.6073	46.6
33.8066	13.9973	58.6
44.2682	51.388	60
36.8579	62.5277	49.5
73.5221	20.7295	29.3
62.4792	34.2909	17.3
46.8352	27.3649	14.9
24.2168	13.4645	37
21.8435	17.6782	38.9
35.0659	42.7668	14.9
66.9836	27.5587	24
52.1629	30.9006	16.3
75.9922	22.8606	25.5
72.7472	14.4816	19.7
64.9978	14.8691	12.5
98.0779	12.9802	17.8
36.2767	46.3509	20.7
73.958	22.57	27.4
34.969	46.9321	12.5
31.0459	20.0515	18.7
48.6757	35.1627	17.3
43.0574	16.0315	68.7
50.7099	13.7067	25.9
72.4081	35.0174	116.7
71.052	29.3507	30.3
42.3793	34.6784	38.9
21.9404	28.4789	25.9
56.1829	13.077	16.8
20.3905	23.1512	77.8
27.7524	12.9802	47.5
82.7245	38.4078	12
30.4163	19.4703	13
55.8923	25.137	15.8
38.65	12.9802	55.7
34.969	17.4361	50.9
64.4166	36.4704	25
63.7385	27.9461	13
31.724	19.8577	13.9
81.9011	19.9062	58.1
38.0203	66.4992	66.3
67.6132	46.4962	17.3
44.5588	13.2224	16.8
76.9609	14.7238	20.7
32.7411	28.3336	23.5
36.3251	25.2823	13
66.8867	25.7666	24
23.4418	13.4645	23.1
42.6215	29.0117	33.1
39.8124	41.895	24.5
42.2825	20.6811	42.7
75.7016	26.9775	14.4
24.023	13.9973	95.6
26.4447	13.7551	16.3
51.7754	30.5131	33.6
87.3741	52.3082	53.8
23.9262	45.4791	62
20.3421	32.7411	33.1
28.5758	33.1285	92.7
57.1516	13.3192	39.9
77.2515	20.4874	24
51.3395	26.251	22.1
34.0972	16.8064	54.7
57.6359	34.4362	47.5
78.7045	20.9717	69.2
54.4393	18.3563	37.5
81.5621	14.1426	37.9
44.2198	50.274	19.7
22.9575	25.5729	33.6
41.8466	50.5162	35.5
35.4533	19.2281	77.8
31.7724	27.8008	58.1
53.6643	20.0999	44.7
51.1458	40.1998	36
22.9091	39.7639	41.8
41.1685	68.0491	66.8
43.1543	17.3876	36
58.5077	17.8235	14.4
52.841	43.1058	30.3
26.4447	15.7409	17.3
33.7097	13.4161	41.8
43.009	26.8322	26.9
69.4052	17.5814	15.4
51.6786	18.8891	19.7
42.1372	31.3365	20.2
44.462	22.1341	16.3
80.1575	20.4389	42.3
25.7666	40.5873	76.8
28.9148	14.3363	15.4
31.724	30.4163	31.7
82.5307	20.8264	23.1
47.3196	15.644	110.5
45.6728	19.9062	18.7
47.3196	35.308	13.4
25.9604	15.0628	16.8
51.6301	13.0286	22.1
31.2881	70.5192	84
35.1627	16.8064	13.4
78.2686	29.1086	21.6
54.3908	34.7753	25.5
80.2059	33.177	64.8
49.4506	13.6583	15.8
21.0686	38.4562	40.8
28.8664	15.4987	55.7
29.0601	21.5045	20.7
48.2398	12.8833	27.4
50.613	21.6498	73
37.875	19.5187	16.8
44.1229	60.0576	13.9
31.724	16.3705	22.1
42.6215	12.8833	39.4
44.6073	15.3534	26.9
75.9922	46.8837	14.4
47.368	26.1057	17.3
44.8494	14.3363	21.6
23.8777	36.5189	24
47.5617	50.9036	45.1
61.6559	16.3221	25
34.1941	39.6671	30.3
42.1856	16.2737	37.5
51.2427	24.0715	13.4
43.009	13.513	24
83.8384	56.4735	34.1
34.9206	41.0232	74.4
46.254	33.2254	16.3
55.1173	33.855	23.5
47.5133	25.8151	75.4
75.7016	15.8378	19.7
32.2567	21.0686	51.4
36.422	12.8349	16.8
45.2853	12.8833	21.6
35.9861	47.5133	12.5
29.496	13.0286	50.9
76.0406	14.7722	27.4
72.9893	13.6583	28.3
72.505	14.8207	12.5
62.1402	25.3307	12
53.7612	13.2708	49.5
56.5219	27.5587	46.6
53.3737	25.3307	13.9
42.7668	17.097	15.8
45.3822	22.8606	30.7
75.9438	36.4704	21.1
61.6074	14.6269	53.3
49.5959	15.2081	52.8
92.8955	25.6698	47.1
20.0999	24.4105	22.1
67.9038	34.8237	24.5
36.4704	18.0173	18.2
54.633	15.8378	12
53.9549	27.6555	19.2
72.7472	29.9804	20.2
82.8698	17.9204	41.3
47.7555	38.7953	14.9
72.6987	52.8894	25.5
44.1714	13.2708	12.5
47.9976	16.5643	65.8
55.5533	13.0286	36
48.7726	37.6328	17.3
51.3395	13.8035	17.3
86.7444	68.3397	17.8
26.5416	26.4447	12
55.2142	33.177	22.1
53.8096	21.5045	52.8
21.2623	20.2936	36
71.7785	21.0686	96.5
82.4823	22.3763	15.8
27.0743	13.9489	25.5
79.9637	27.6555	49.5
80.3996	22.231	43.2
78.8498	13.9489	14.4
19.9062	15.7409	32.2
26.0572	62.3339	12
48.1914	20.4389	108.1
26.5416	68.5819	21.1
48.8694	44.7041	12
69.6474	13.513	12
53.8581	16.5158	47.1
35.8408	18.5016	14.4
55.4079	30.2225	28.8
46.8352	38.1656	62.4
53.9549	23.9746	17.3
30.3194	29.4476	25.5
61.7043	29.5445	72.5
55.9892	32.4505	92.2
30.0772	35.3565	17.8
78.5592	45.3822	13.9
33.8066	13.1255	49.5
78.0264	13.7067	14.9
72.4565	23.8293	18.2
33.6129	15.1113	50.9
80.6418	14.4332	54.7
53.0831	35.9377	95.1
67.7585	70.4223	67.7
86.8897	30.8522	56.2
58.2171	64.9978	26.9
22.231	39.1827	18.7
36.2283	29.0117	32.2
59.1858	28.2367	56.2
27.6071	20.003	85.5
42.6215	31.5302	13
67.032	30.9006	13.9
75.2657	28.1883	16.3
69.9864	19.9546	46.1
44.2198	20.9717	57.6
87.0835	17.5329	37.5
24.8948	38.3109	21.6
22.9575	33.7097	13
23.5871	21.9888	12.5
33.0317	27.7524	58.1
39.2312	13.0286	77.3
20.1968	65.6759	21.6
70.7614	29.8835	12.5
21.6498	12.6411	14.4
74.9751	20.6327	75.9
50.5646	13.5614	66.3
44.2198	42.9605	14.4
39.8608	36.9548	46.6
74.297	59.6701	28.3
55.8923	18.1626	29.3
77.7358	24.1683	12.5
44.3651	28.043	66.3
37.536	16.3221	17.8
84.4681	17.5329	19.7
57.6843	35.6471	35.1
50.0803	18.8891	54.7
24.3621	38.6499	12.5
75.0235	12.738	86.4
28.0914	20.2452	21.1
24.6527	92.4596	54.3
49.7412	37.7297	13.4
51.9692	16.1284	12
37.875	20.0999	22.1
21.5529	17.8235	71.1
50.9521	16.7096	20.7
67.7101	20.3905	69.6
32.3052	30.2225	34.1
36.5189	13.9489	21.1
57.5875	32.7895	17.3
70.0833	54.8267	15.8
39.7155	22.2794	48.5
93.1861	46.0603	18.7
47.7555	31.9177	13.9
20.003	26.0088	36.5
47.6102	48.1429	19.7
23.1512	28.6727	14.9
36.6642	47.368	64.4
68.5819	12.8833	16.3
62.4792	52.9863	14.4
86.9866	25.3792	25.9
31.6755	16.758	45.6
55.2626	18.8891	26.4
26.4931	15.644	13.4
29.2054	13.2224	72.5
52.4051	37.0516	24.5
55.8439	14.2395	25
43.2027	39.328	22.6
46.3024	12.8349	22.6
20.8264	20.5843	49.5
60.4935	25.9119	14.9
50.0803	13.7067	59.6
44.3167	23.4903	13
49.0147	27.7524	29.3
53.9549	13.852	101.3
64.8041	18.211	15.8
84.129	13.7067	17.8
43.5417	37.0032	89.8
67.6616	18.8891	73.5
47.6102	26.251	31.2
69.9864	14.8207	51.4
50.0803	15.305	12.5
35.4049	12.9317	54.3
41.7497	13.1255	28.8
74.3939	27.0259	68.7
45.14	24.6042	56.2
35.4049	18.5016	45.1
59.6217	57.9265	17.8
46.0118	30.7068	108.5
94.7844	28.8664	25.9
46.9805	14.0942	13
69.6958	33.177	109.5
70.0833	70.277	13.4
41.6528	41.5075	13.9
56.3282	14.4332	27.9
81.0293	15.8862	25.9
31.8693	22.1825	76.8
75.2657	16.2737	17.3
20.8264	19.325	15.8
80.1575	46.0603	15.4
57.1031	12.9317	48.5
43.009	12.5927	52.3
42.0403	31.5787	44.7
71.391	34.8721	23.5
105.052	17.3392	27.4
50.7583	38.6015	15.8
35.8408	23.2481	12
49.7412	40.4904	113.3
80.2059	34.2425	20.7
47.6102	18.9375	16.8
52.3082	14.191	15.4
44.1229	28.8664	81.2
51.8723	33.855	15.4
36.2283	25.7182	25.9
40.7326	22.0373	43.7
48.1429	35.0174	19.2
23.1512	24.5558	13.4
63.5932	16.3705	13.4
22.9575	16.1284	42.3
54.0518	16.8549	15.8
44.2682	98.8044	58.6
28.4305	20.5843	68.7
63.3995	67.6616	36
23.3934	19.664	27.4
77.0577	26.2025	66.3
51.9207	28.4305	16.8
34.969	20.3905	12
63.2057	13.3192	22.6
74.5876	26.251	28.3
38.3109	15.1113	43.7
31.1912	21.5529	20.7
19.8093	38.4078	59.1
21.0686	15.2566	41.3
52.3082	33.516	33.6
27.1228	65.6759	19.2
39.2312	20.778	62.4
26.0572	21.2139	34.1
74.6845	37.7781	33.6
52.3082	13.2708	15.4
37.875	56.7156	24.5
33.6613	26.4447	76.4
63.8838	26.7353	19.2
75.9922	36.0345	23.5
28.4789	24.9917	17.3
48.5788	16.1768	24.5
44.801	18.6953	22.1
75.2173	14.3848	50.9
54.294	26.251	23.1
52.9378	20.3905	45.6
45.5759	13.852	23.1
33.9519	44.8494	49.5
53.8096	53.6643	24
43.9776	13.2224	18.7
52.1145	21.892	13.4
43.3964	13.077	51.9
61.1715	12.738	18.2
52.1629	19.7124	25.5
49.935	13.6583	24
98.8044	16.9517	23.1
41.0232	32.6442	41.3
55.0689	27.3649	29.3
49.4506	13.7067	17.3
81.9495	15.3534	22.6
59.1373	14.4332	13.9
28.4305	26.8322	59.1
34.7753	20.2936	35.1
45.2853	55.9407	81.2
76.0406	31.5302	58.6
64.0291	21.5045	13.4
20.2936	40.9748	14.4
29.6897	17.8235	12.5
51.1458	46.7383	27.4
38.6984	27.8493	19.2
45.0432	43.2996	51.4
36.7126	15.2081	30.7
22.7638	19.7124	19.2
37.2454	24.1199	12
45.3338	13.1255	41.3
36.2767	15.644	22.6
23.7809	22.6184	35.5
49.7412	14.6269	45.1
43.9292	23.8777	24
30.3194	30.3678	20.2
43.6386	23.1512	27.9
45.1885	18.6469	46.6
51.1458	14.7722	47.5
27.8977	19.1797	110.5
33.0317	47.5617	17.8
40.3451	18.4047	31.2
20.6811	29.8835	22.6
48.2398	26.9775	24.5
70.277	34.5815	27.4
74.9751	14.6754	112.4
64.126	37.6328	15.8
32.3536	17.4361	12.5
34.2425	16.1768	15.4
72.844	19.5187	33.6
79.5763	22.9575	26.9
40.3936	17.1455	14.4
29.835	38.6015	20.2
25.3792	17.7267	16.3
47.7555	13.4161	50.4
51.2911	35.2596	32.2
55.2142	14.8691	40.8
41.0716	26.8806	13.4
26.2994	13.6098	87.9
43.4449	17.2908	17.3
40.8779	21.3592	13.4
28.8179	68.4366	17.3
52.9378	29.2054	18.2
75.7016	15.8378	21.6
24.2168	41.0716	21.1
28.5273	29.5445	16.3
29.5444	14.1426	65.3
55.2142	13.1255	21.1
39.2312	62.2855	59.1
56.086	21.0686	59.6
39.9577	15.6925	43.7
46.2056	25.8151	37
30.4647	41.6044	13
29.6413	14.3848	120.5
29.9319	20.5843	13.4
84.904	24.0715	31.7
29.8835	15.0628	28.8
29.157	16.1768	29.8
41.2169	39.4733	39.9
50.6615	65.0462	26.4
20.778	20.9233	19.2
34.63	16.9517	25.5
84.8555	18.9375	13.9
59.4279	16.7096	12.5
65.1431	15.7893	40.8
104.762	25.8635	18.2
66.1118	28.6727	29.8
58.5077	17.5329	103.3
65.9665	34.1456	22.6
41.1201	47.9492	46.1
41.0716	34.9206	40.3
37.6328	74.4423	49
51.2427	12.9802	23.5
77.3483	17.7751	25.5
79.2372	19.6156	31.2
38.0203	14.0942	15.4
45.7697	17.6298	13.4
72.6018	24.6042	49.5
51.4364	13.9973	18.7
53.2769	13.7551	18.7
27.704	15.644	41.8
97.4967	17.7267	37
33.3223	14.2879	17.3
46.593	35.9861	13.4
19.7609	12.9317	38.9
46.4477	18.9859	28.8
24.8464	14.0457	57.6
46.8352	23.5871	58.1
41.7013	19.0344	14.4
52.1629	14.5301	16.8
51.1942	25.9604	28.8
41.2654	15.5956	118.6
40.2967	42.1856	15.8
44.4135	24.5074	12
43.1543	13.9489	14.4
44.2682	40.442	37.5
35.1627	21.2623	28.8
57.4906	27.2196	14.9
67.1289	25.6698	17.8
20.0515	16.5643	14.9
80.3028	17.097	20.7
63.4479	12.6896	25.9
22.231	15.644	13.9
50.274	36.5673	107.6
58.7983	16.7096	15.8
25.3792	13.513	13.9
23.7324	17.8235	65.8
71.5847	42.0887	62.9
44.0261	13.0286	13.4
56.6188	15.4987	13.4
64.5619	15.9831	80.2
31.6271	25.0401	85.5
70.4708	18.3079	28.8
45.5759	12.9317	13.4
37.4391	31.5302	13
35.3565	22.3763	27.9
28.1399	17.3876	35.5
22.4732	51.1942	45.1
44.462	34.7268	66.8
54.3424	13.0286	20.7
26.4447	96.3343	38.9
63.012	18.9859	14.4
43.5417	25.8151	39.4
54.7783	24.2168	18.7
50.7099	12.6411	26.4
82.9666	28.3336	23.1
27.5587	14.2395	30.7
36.761	18.1626	46.1
33.6613	25.7182	32.2
40.8779	21.9404	36
33.6613	26.6869	16.8
60.6872	22.4732	32.7
73.1831	43.4449	25
47.2227	13.1739	37
91.0066	36.1314	104.2
82.4339	15.6925	56.7
81.3683	36.5673	62.4
45.3338	35.4049	22.6
33.8066	30.1257	17.3
56.9578	19.4703	12.5
25.0401	21.7951	33.1
50.0803	39.8124	13
56.3766	19.325	22.1
33.7582	44.9463	19.7
51.1458	29.5929	30.3
40.4904	16.758	21.1
50.4677	16.419	67.2
33.0801	84.7102	34.6
48.2882	19.4703	39.9
26.1057	16.0315	38.9
63.6416	15.1113	18.2
74.1033	13.3676	12.5
49.2085	20.2936	23.1
29.9804	64.8041	15.4
50.3709	19.325	35.5
53.0831	22.2794	17.8
28.1883	62.9151	14.9
20.9233	14.8207	27.9
35.6471	27.0259	16.3
41.1685	15.8862	45.1
55.7954	22.9091	21.6
54.972	31.3365	13
24.5558	20.778	25
52.1629	23.5387	73
26.251	19.7124	34.1
42.6215	32.402	27.4
21.1654	26.8322	13.9
42.4762	49.8865	22.6
40.8295	15.1597	14.9
43.5417	14.6754	49
20.2452	12.6896	24.5
36.2283	15.0628	13.4
40.0061	14.191	17.3
50.274	37.2938	21.6
25.4276	75.3626	79.7
49.8865	18.3563	25.5
24.2652	20.5843	29.3
47.4649	36.0345	24.5
34.6784	13.6098	19.2
43.009	13.2708	13
26.7837	17.7751	16.8
69.9864	15.4987	73
39.9092	13.7551	34.1
24.6527	12.8833	22.6
34.5331	15.0144	14.4
68.8725	34.5331	26.9
43.3964	17.4361	23.1
52.8894	25.2823	34.6
40.8295	13.1739	62.9
59.6217	32.9348	27.4
42.5731	29.3023	29.3
70.3255	14.0457	20.2
26.9775	17.9204	19.2
37.9234	57.6843	92.2
45.8181	30.3678	14.9
51.3395	18.0657	66.8
49.8381	22.231	14.4
21.8435	17.0002	35.1
41.7013	22.1341	37
60.8325	26.0088	13.9
39.8124	35.4049	14.9
49.6928	50.7099	13.9
53.4222	32.7411	17.8
90.9097	16.3221	12
27.8977	50.0803	15.4
76.9124	15.4503	19.7
29.1085	66.8383	36
31.9661	17.4361	13
39.4249	20.9233	13.9
63.2542	40.1514	12.5
47.8523	35.308	41.3
47.5133	62.3824	24
24.7495	24.2168	17.8
48.0461	44.4135	74
56.9094	40.9748	13.9
77.8327	31.4818	13
35.6471	38.1172	18.7
48.9663	14.7238	12.5
41.6528	21.6014	20.2
37.536	26.7837	19.2
65.0947	12.8349	88.8
60.8809	21.5529	37.5
32.5473	17.2908	27.4
21.6014	15.2566	59.1
62.5277	12.9317	36
73.6674	14.9175	37.5
51.4364	26.59	31.7
77.3968	16.0315	14.9
52.4051	37.4391	21.6
59.4279	33.0317	14.9
53.7612	15.305	30.3
49.1116	28.9148	13.4
86.2601	14.3848	25.9
39.4733	16.0315	20.7
32.402	30.3194	16.3
31.5302	14.5785	34.6
57.6843	34.5815	49
43.2511	14.3848	24.5
54.1487	33.0801	54.3
21.9888	16.6611	37.9
56.0376	13.2224	21.1
52.0176	18.8406	22.1
70.8582	53.5675	46.1
49.6444	17.5329	13.9
35.1143	13.852	18.7
21.2139	15.1597	17.8
51.7754	52.841	32.2
85.1461	18.3079	14.9
41.4591	14.6269	16.8
29.6413	43.687	49.5
71.9722	12.9317	23.5
55.0205	13.9973	14.4
31.8693	30.9975	22.1
35.2596	17.9688	27.9
26.5416	14.191	43.7
32.2567	25.0401	97.5
21.9888	17.097	50.4
44.462	16.5643	13.9
37.0032	15.8862	45.6
22.0857	14.5301	14.4
60.3482	15.5956	15.8
23.1997	16.8549	18.2
24.6527	19.1312	48.5
61.898	15.305	28.8
22.231	19.2281	43.7
27.2681	16.2252	40.8
36.2767	16.6127	38.4
72.6018	29.2054	14.4
61.9949	20.0515	13
83.3057	24.7495	23.5
48.3851	32.3052	33.6
74.9751	13.8035	16.8
28.9148	15.644	52.8
38.5531	13.077	25
71.4394	53.2284	83.1
43.8808	44.2682	26.9
63.7385	49.9834	88.4
68.0975	13.4645	90.3
38.5047	15.7409	19.2
50.0318	24.7495	27.9
27.2196	18.5985	23.1
38.2625	13.2224	45.6
27.6071	14.6269	13.4
33.8066	14.0457	19.2
58.4593	17.872	20.2
77.2999	61.0262	53.8
40.7326	28.9632	71.6
21.3592	53.18	14.4
55.3595	12.5927	20.2
92.3627	26.8806	16.3
20.778	18.55	13.9
64.9494	40.3936	41.8
74.1033	12.8833	23.1
28.5273	19.6156	18.2
23.4418	13.2708	101.3
31.9177	49.7897	19.7
42.1372	62.8183	61.5
89.6504	18.3079	24.5
78.0748	16.2252	58.1
41.7981	29.8835	37
31.9177	21.6014	37
21.3592	20.778	86
40.2483	73.183	83.6
55.0205	18.4047	38.9
41.9919	22.2794	21.1
38.0687	34.4847	15.8
30.1257	18.3079	45.1
37.0032	17.097	13.9
28.9148	22.57	13.9
79.431	15.0628	12
54.5846	13.9973	22.6
54.5846	13.6583	13
23.7809	21.7466	12.5
32.3536	43.1543	27.9
39.7639	29.3991	34.1
80.2059	16.7096	76.8
48.1914	13.4645	45.6
68.7756	29.6413	16.3
38.7468	15.9346	15.8
43.6386	13.4645	13
32.2083	18.1626	56.7
49.1116	51.5333	18.2
77.203	19.0344	23.5
20.1483	17.2423	19.7
73.1346	39.8124	63.9
39.0374	13.1255	41.3
33.0801	19.2765	15.8
52.7441	20.3421	32.7
30.9975	13.9973	15.8
66.9836	33.8066	107.6
24.1683	39.1827	117.7
27.1712	17.0486	30.7
57.6359	21.117	38.9
42.0887	18.1141	12
77.9295	26.6869	46.6
25.4276	62.4308	21.1
35.6471	12.6411	70.1
59.9607	25.0886	47.1
76.0891	37.197	20.2
48.3851	21.892	44.2
73.8611	43.5902	19.7
43.2511	34.9206	25
55.5048	16.1284	34.1
69.2599	19.1797	61.5
64.2713	15.9831	13.9
50.7099	27.5102	18.2
78.656	22.1341	16.8
40.3451	32.6926	12
56.1345	19.7609	16.8
40.0061	20.0515	28.8
48.7241	61.0747	37.5
30.61	12.7865	24.5
87.4225	17.6298	27.4
54.633	24.798	40.8
52.2113	27.1712	28.3
48.0461	27.9461	24
80.5449	16.0315	13.4
63.5932	13.3676	36
47.6102	16.4674	19.7
38.4078	16.0315	14.4
52.841	34.0972	46.6
50.2256	17.3876	36
23.1997	18.3079	17.3
41.2654	39.2796	13.9
72.7472	26.6869	15.8
65.0947	14.0942	12.5
24.0715	63.7869	39.4
53.1316	39.328	15.4
60.0576	14.1426	17.8
92.2174	34.8237	60
73.4737	35.5502	18.2
50.4193	33.855	19.7
32.402	29.157	16.3
33.7097	13.2224	35.1
49.4991	20.5843	31.7
74.297	21.8435	13
42.3793	50.3224	17.3
53.3737	18.7922	12.5
38.6984	34.1456	19.7
90.8613	17.5814	14.4
34.1456	12.738	13.9
59.8638	24.9433	13.4
61.4621	27.7524	74
25.8635	69.6474	41.8
52.3082	18.0657	21.6
82.5307	21.9888	17.8
72.1175	24.1683	15.4
46.593	39.6186	25.5
67.8554	16.9517	15.8
44.2682	20.8264	21.1
41.895	18.0657	27.9
53.9065	20.1968	33.1
24.4589	18.9375	12
53.2769	13.3192	20.2
22.1826	13.513	15.4
71.2457	16.419	37
40.6357	33.1285	33.1
19.8093	15.8862	45.1
20.5358	14.6269	15.8
67.5648	13.0286	30.7
71.0035	18.4047	32.2
59.6217	25.2823	81.2
19.8093	22.1825	14.4
53.6159	13.3676	19.2
61.2684	13.9004	34.6
57.2969	14.3848	33.6
51.5333	71.6332	17.3
69.7927	32.402	45.6
23.2481	18.7438	12
82.1917	25.8635	28.8
60.106	21.5045	18.7
32.9832	17.7751	70.1
52.2598	23.0544	21.6
33.4191	18.6953	14.4
81.1746	25.1854	12.5
45.14	31.4334	22.1
41.2169	23.8777	13.4
20.3421	29.3991	47.1
46.1571	52.7441	54.7
26.929	15.4987	119.6
35.0174	33.1285	17.3
28.1399	15.7409	13.9
23.0059	34.0972	30.3
53.2769	16.1284	22.1
82.1917	16.2737	12.5
46.1087	24.7495	13.4
34.3394	16.9517	48
27.6071	32.4989	54.7
24.0715	37.1001	16.3
49.0632	45.9634	49.5
41.1201	40.3451	13.4
24.3621	15.5956	32.2
36.9063	21.0686	17.3
100.839	20.9233	31.2
20.0999	52.9378	30.3
33.4191	19.5671	18.2
47.8523	18.8891	30.7
75.9922	17.6298	57.1
50.274	39.6186	76.4
28.8179	33.7582	45.6
35.7439	15.8862	17.8
42.4762	19.5671	22.6
44.462	19.9062	43.7
76.4281	30.61	28.8
22.1341	13.9973	33.6
27.704	79.5763	25.5
38.7953	15.8378	17.8
56.0376	22.1341	18.7
68.4366	14.8207	12.5
81.7558	15.0144	75.9
37.7781	15.6925	56.7
53.2769	15.7409	31.2
28.4789	13.7551	39.4
58.5077	15.3534	27.4
53.9549	13.4161	24.5
37.4875	30.2709	13.9
35.308	14.3848	27.9
56.086	14.0457	26.4
47.5133	33.6613	39.9
26.1541	44.6557	20.7
55.5048	15.1113	17.3
30.8522	37.2938	42.3
32.9348	27.2681	116.7
74.6361	13.5614	18.2
82.0464	14.3363	36.5
37.9719	37.2454	40.8
34.4847	22.9575	15.8
58.0234	35.8892	24.5
28.7695	47.4164	36.5
22.5216	27.8493	25.5
41.4107	26.8806	95.6
54.633	12.8349	14.4
57.6359	13.5614	12
65.7243	21.5045	50.4
50.4193	33.7582	34.1
29.5444	29.0601	13.9
34.8237	19.9062	40.8
49.4022	56.5219	26.9
52.0176	54.2455	93.6
44.3167	29.1086	56.2
38.3593	41.9919	36.5
57.4906	14.3848	13.9
31.4334	21.3592	13
30.5616	13.3676	15.8
54.4393	45.3822	13.4
24.023	40.6842	26.4
70.7129	14.191	33.6
47.0774	13.0286	13.9
27.8008	53.4222	14.4
54.1002	17.4845	12.5
44.1229	15.2566	13.9
44.8979	17.2423	34.6
39.328	33.3707	12
51.1942	25.3792	25
40.0545	27.0259	62.9
23.684	32.5958	46.6
20.1483	13.4161	32.2
40.8779	48.5304	60.5
36.3736	12.6411	40.8
49.4991	31.4818	23.5
39.8124	12.8349	13.4
77.2515	21.9404	13
82.0948	25.3307	39.4
67.8069	13.513	25.9
31.6755	12.8349	14.4
80.2543	27.9461	85
69.938	31.7724	24
24.3136	51.6301	32.2
62.9636	19.1312	57.6
28.9632	58.314	16.3
33.4676	25.0886	47.1
21.7951	24.1199	15.4
35.2596	28.382	18.7
34.4847	18.5985	47.1
24.6042	24.3136	14.9
46.1571	13.513	78.8
31.1428	17.1455	16.3
61.0747	28.4305	19.2
38.3593	14.8207	30.3
22.2794	36.9063	13.4
46.254	18.9375	98.9
34.7268	28.5758	88.8
46.3509	23.345	15.8
19.9546	26.8322	20.2
70.9067	14.2395	18.7
45.9634	16.758	12
42.4278	13.5614	13.4
67.9522	28.8179	61
34.6784	52.3082	21.1
46.9805	12.8833	27.4
37.3907	48.2398	20.2
78.6076	17.6298	18.2
23.1028	22.0373	34.6
46.593	16.2737	44.2
71.052	15.4019	41.8
38.8437	41.0232	65.3
72.9893	24.7495	13
62.7214	61.1231	18.7
72.6018	12.7865	13
52.2598	16.758	23.5
20.5358	21.892	15.4
30.8522	34.2909	42.3
22.9091	22.5216	20.7
82.7245	21.2139	48
50.5646	22.4732	50.9
37.7781	13.6098	25
21.4076	33.7097	42.3
33.0801	14.5785	24.5
66.2086	12.9317	23.5
22.7638	15.0144	69.6
22.7153	24.4589	18.7
25.3307	67.6616	14.9
75.3626	13.6583	17.3
51.9207	16.0315	19.7
37.2454	15.5472	15.8
37.4875	14.6269	43.2
51.727	15.644	24
42.3793	25.9604	33.1
78.5107	33.516	82.1
40.3936	59.4279	12
28.1883	20.1484	30.7
23.345	20.3905	24
45.6244	17.2908	25.9
55.6501	18.6953	13
51.5817	24.2652	25.5
50.7099	37.8266	12.5
38.1172	42.2825	15.8
22.9091	37.8266	34.6
47.9008	48.0945	93.2
45.7212	14.966	97.5
22.231	38.8921	55.7
68.0491	72.6503	93.6
67.6616	21.4561	12.5
30.7069	62.1886	14.9
39.8124	40.1998	36.5
50.6615	16.5643	23.5
46.0118	15.1597	24.5
101.42	19.325	26.4
72.4081	12.6896	30.3
39.3765	14.5301	13.4
46.8352	55.2627	44.2
82.9182	19.1797	33.1
32.9348	31.0943	12
47.707	50.7099	37.9
72.2144	37.0516	29.3
77.1546	12.9317	18.7
22.9575	22.9575	24
47.8523	19.4218	64.4
21.7951	20.8748	28.3
36.761	17.097	46.1
68.0491	38.6984	30.7
20.4389	41.4107	89.3
32.2567	17.097	98.5
27.5102	40.442	12
42.6215	21.9404	25
22.7638	38.3109	29.3
26.3478	20.4389	21.6
74.3939	23.7809	74
26.8322	26.9775	30.7
48.8694	14.6269	16.8
48.6757	65.7727	63.9
31.4818	12.6411	70.6
26.7837	13.3676	13
86.7929	41.6528	12.5
65.3853	16.5158	64.4
47.6102	17.3876	13.4
52.4051	22.0373	15.4
36.2283	62.2855	20.7
53.7128	12.9317	16.3
47.5617	34.7753	28.8
36.1798	14.6269	18.7
74.8782	70.1802	41.8
35.6471	15.9346	74.9
68.1944	23.684	22.6
75.9922	21.4076	26.9
44.462	55.9407	23.5
67.1289	17.6298	13.9
75.2173	12.9317	20.2
45.8665	28.2852	14.4
50.1771	29.3507	30.7
74.6361	26.1057	13
33.3707	14.8207	13.9
62.7214	15.1113	18.7
59.3795	86.7444	19.2
83.4994	12.738	14.9
34.3394	26.2994	20.2
43.1543	51.4848	23.1
45.6244	13.6098	20.2
51.2427	36.6157	14.4
83.5963	13.077	97.5
31.6755	18.9859	37.9
62.5761	19.3734	16.8
25.6213	19.6156	106.1
52.4051	18.9375	49
49.9834	27.1712	43.2
43.009	13.2224	56.2
28.9632	12.8833	14.9
28.6242	17.7267	23.5
72.9409	27.0259	35.5
63.351	24.5558	17.8
26.0088	16.1768	93.6
47.4649	15.9831	36
26.7837	12.8833	111.9
63.4479	75.411	32.7
33.9035	29.0117	62.9
36.1314	38.4562	37
55.5533	14.8691	24
35.5502	22.57	37.9
38.3593	24.1683	17.8
22.8606	52.841	40.3
36.1314	42.0887	32.2
23.9262	15.1597	24.5
26.3478	18.9375	13.4
36.8579	20.4389	20.7
24.4589	40.1998	17.3
20.5358	13.4161	28.8
74.7814	29.2054	29.8
68.3397	46.8837	13
74.2002	14.4816	48
28.6242	24.7011	20.2
56.086	14.8691	14.4
22.5216	17.3392	29.8
59.8154	32.6926	22.1
57.9749	14.3363	25.5
43.8323	51.4364	64.8
49.1116	13.4645	41.3
74.9267	21.6014	21.1
75.8469	18.2594	25.5
84.904	22.3279	81.6
77.6874	13.4645	32.7
56.8125	14.4816	35.5
68.6787	20.6811	15.4
33.9035	17.9688	14.4
20.9233	22.6184	23.1
34.2909	12.8833	28.3
84.5649	14.2879	25
37.8266	16.0799	63.9
27.8493	38.8921	80.2
72.1659	14.191	46.1
21.6982	18.8406	42.3
62.9151	30.0772	13.9
77.7842	34.5331	38.4
52.0176	18.7922	13.9
53.5675	15.7409	81.2
35.5986	21.9404	19.2
53.5675	20.6811	16.3
33.516	22.4732	26.4
46.8352	13.5614	95.6
44.5104	14.7238	15.8
51.6786	21.1654	12.5
76.6703	22.9575	75.4
33.177	54.4877	20.7
42.234	28.5273	78.3
66.693	13.852	56.2
40.6357	44.0261	87.4
41.5075	40.4904	43.2
44.7041	29.8835	46.1
34.3394	16.5643	101.8
34.0488	47.7555	32.2
67.9038	38.1656	15.4
43.348	17.6782	58.1
67.371	37.8266	35.1
22.3279	24.2652	90.3
46.9805	15.305	24
27.704	22.5216	19.2
50.1771	32.3052	102.8
37.4391	55.2627	92.2
36.9063	38.4562	34.6
43.3964	28.7211	26.4
19.8093	32.6442	28.3
76.4281	23.4418	36.5
54.633	14.3363	29.8
63.7869	26.7837	32.2
50.6615	27.5102	49.5
36.9548	23.0544	17.8
54.3424	22.4732	13
83.3541	40.103	34.1
50.8068	34.9206	45.6
35.5986	21.8435	16.8
44.7526	13.6583	19.2
49.7897	26.5416	22.1
67.2257	30.3678	13.9
67.9038	19.6156	36
29.2054	21.0686	25.9
65.9665	31.1912	43.7
68.9209	13.6583	38.4
61.559	12.8833	57.6
89.9411	27.4134	23.1
37.8266	35.6955	23.5
29.8835	17.5814	43.2
75.072	19.1312	34.1
26.3478	47.5617	15.4
45.5275	18.7922	27.4
38.8437	20.5358	15.4
63.4479	13.513	22.1
32.1599	36.0345	17.8
25.6698	28.6727	24
60.5903	47.368	15.4
85.0977	14.2395	86.9
27.7524	31.9661	31.2
48.3851	31.5302	16.3
53.519	27.7524	20.2
21.6498	15.1597	35.1
21.4561	33.9035	56.2
47.707	29.2538	64.4
24.5558	15.8378	18.2
50.6615	14.5785	30.7
40.0061	22.9575	17.8
53.18	14.966	30.3
37.9234	23.4903	57.1
30.0288	20.1968	52.8
21.2139	15.0144	17.8
41.1201	27.4618	18.7
34.7268	25.137	16.3
76.9609	14.2879	44.2
73.5221	25.3792	12.5
58.5077	14.4332	27.4
21.6498	38.4078	54.7
76.4281	61.7043	17.3
70.9067	28.2852	18.7
72.2628	28.6242	58.6
25.4276	16.3705	17.8
49.8381	17.097	36.5
45.8181	21.2623	14.9
44.9463	17.2908	31.2
46.1571	26.2994	15.4
82.6276	15.5472	65.3
24.8464	20.7295	39.9
51.7754	17.3876	24
57.1516	14.191	32.2
25.8151	47.9492	16.8
82.0464	26.0572	33.1
30.271	14.6269	28.8
38.1656	31.6755	38.9
33.855	18.6953	12
39.3765	26.6384	19.2
22.3763	21.2623	22.6
41.0716	16.0315	20.2
60.2513	40.2967	26.4
64.126	13.9973	14.9
78.0748	13.513	40.8
21.6014	18.1626	49.9
37.7297	12.8833	44.7
44.3167	15.7893	19.2
46.9805	15.5956	43.2
55.7954	33.3707	18.2
51.1458	31.1912	36.5
41.6044	41.4591	21.6
21.8435	31.4334	18.7
48.3851	34.1941	13.9
72.7472	20.0999	31.7
35.8408	30.2225	12
50.7583	16.0315	23.1
75.7985	15.4019	25.5
23.4418	25.6698	22.6
43.2027	22.4732	35.1
46.9321	15.4019	66.3
40.781	20.2452	18.2
46.9805	24.5558	13.4
65.2884	38.4078	13.4
46.2056	17.0486	20.2
23.2965	19.1797	14.4
41.5075	21.9888	25.5
57.0063	17.9204	28.8
24.5074	23.7809	57.6
73.5705	44.2682	27.4
27.4618	23.5871	26.4
41.3138	36.0345	22.1
29.8835	20.6811	57.1
62.5761	24.7011	12.5
19.9062	14.7238	25.9
58.7499	23.7809	16.8
36.9063	17.6298	14.4
32.4505	16.8064	27.4
81.5136	28.7695	21.6
32.5473	26.7353	17.3
71.6332	15.8378	75.4
62.5277	34.8237	15.4
30.9975	33.7582	18.7
39.5702	19.5671	13.4
55.4564	15.2566	38.4
46.8352	23.1512	30.3
79.3825	40.3936	40.3
31.9661	22.0857	19.7
47.6102	22.1825	16.8
31.8693	20.0515	24.5
25.476	28.7211	85.5
74.8298	14.2879	12.5
29.5444	17.3876	17.8
55.6986	33.6613	49.9
20.0999	30.9975	30.3
49.4022	46.3993	73
39.7639	20.4874	21.1
23.1512	14.3848	76.8
40.442	12.7865	89.3
73.6674	29.9319	22.1
105.585	20.9717	28.8
49.3053	22.0857	31.7
44.0745	14.3848	18.2
47.8039	26.929	98
42.1856	43.009	15.4
30.61	23.345	39.9
59.2342	15.3534	25.9
32.402	13.513	28.8
65.7243	15.4019	41.3
46.2056	23.7809	28.3
58.5077	13.7551	13
39.8124	20.6327	13
74.4908	13.2708	30.3
30.8522	28.1883	23.1
35.5986	13.2224	38.4
21.7951	53.5675	36
64.126	24.8464	15.8
41.4591	30.2709	66.8
38.0687	12.6896	49.9
66.6445	17.7267	14.4
79.4794	48.0945	17.8
103.938	12.8833	15.8
25.5245	18.0173	59.1
25.2339	14.4816	14.9
55.1173	13.4161	16.3
49.3538	35.1143	12.5
29.3991	47.1743	20.7
81.5136	24.9433	12.5
30.5131	17.9204	25
53.18	19.0344	12
43.009	49.935	14.4
23.3934	70.0349	23.5
81.3199	15.0628	21.1
68.5334	31.724	15.4
26.2994	24.0715	33.1
45.5275	15.1597	23.5
73.1346	19.4703	91.2
44.1714	25.5729	14.4
26.8322	34.6784	12
64.0291	14.3848	13.4
27.8493	34.0972	13
100.015	61.3653	37.5
46.1087	17.8235	22.1
58.3624	50.9521	101.8
39.1343	50.0803	28.3
58.8952	13.8035	19.7
31.2881	14.4816	41.3
34.5815	32.4505	56.7
86.0179	49.0147	22.6
54.7783	28.7211	30.3
34.4362	35.8408	26.9
51.8723	22.0373	14.4
74.6361	27.704	33.1
22.1826	13.077	22.6
78.1233	18.6953	17.8
32.4505	23.2965	34.6
27.1228	28.0914	33.6
71.2457	22.1341	19.7
63.5932	32.5473	33.6
79.77	37.7781	27.4
51.8239	19.7609	27.4
43.2027	21.117	29.8
36.6157	13.2708	65.8
38.7953	26.6384	12.5
47.7555	19.6156	43.2
48.1429	17.9204	14.4
43.7355	17.4361	22.6
48.7726	25.9119	59.6
48.3367	16.3221	41.3
21.4076	17.1455	39.4
72.6503	21.4076	20.2
27.3165	17.097	58.6
67.5648	16.5643	73.5
32.7411	21.9404	28.8
49.4506	37.1001	18.7
20.3421	27.8977	20.2
26.7837	16.3705	47.5
52.4051	30.61	86.9
43.2996	18.8406	61
57.6359	31.0459	39.4
24.9917	24.6042	13.4
74.3455	14.5785	27.9
30.1741	15.0144	32.7
45.3822	47.6586	24
24.8464	39.1343	15.4
44.5104	24.2652	29.8
55.4079	37.1485	22.1
45.7212	14.8691	24
38.1656	17.0002	39.9
40.781	47.6101	14.9
55.0689	18.8891	13.4
50.6615	17.097	19.2
27.0743	19.664	29.8
64.9009	17.0486	39.4
70.1802	17.3876	51.4
30.949	17.2423	14.4
65.6274	82.3854	18.2
21.2139	16.3221	43.2
46.593	39.8124	13.4
20.003	45.4306	13.4
42.8637	56.9094	46.6
23.5387	49.8381	31.2
27.8493	43.8808	19.2
31.6755	25.0401	44.7
33.3707	17.872	38.9
28.9148	46.0119	57.1
29.6413	15.5956	81.6
63.7869	24.023	19.7
73.6674	14.3363	26.4
77.5421	15.5956	24
23.8293	21.6014	24.5
45.6728	26.59	48.5
41.2169	22.1825	29.3
45.7697	39.0374	28.8
67.032	24.3136	24.5
76.7187	69.4537	78.8
32.7895	18.7438	56.7
32.402	18.4047	29.3
29.9319	15.1597	35.1
20.4874	18.9375	70.6
34.4362	49.2085	42.7
37.0516	20.1968	13
75.6532	13.9489	37
51.3395	31.3849	21.6
31.7724	18.211	86
71.6332	16.6611	23.1
71.2941	24.9433	12
63.6901	16.758	32.2
44.6073	45.9634	13.4
53.7612	24.1199	74
49.4506	14.0942	107.6
48.6273	25.3792	18.7
73.0862	38.6984	20.7
68.1944	13.6583	16.3
43.8808	23.7324	20.2
49.4506	16.8064	54.3
73.3284	20.6811	27.9
90.5223	52.2113	18.2
31.7724	18.6953	15.4
22.7638	18.0657	75.9
41.2169	16.8549	45.1
46.8836	29.2054	38.9
46.5446	21.8435	87.9
65.1915	26.1057	54.3
31.3849	81.0293	20.7
51.6301	26.929	67.7
28.3336	25.9119	13
95.8015	67.1289	24.5
26.8322	16.3221	58.6
52.9378	35.0659	28.3
43.7355	12.6411	31.2
45.8665	23.1997	48.5
39.0374	29.2538	59.6
51.6301	16.2252	30.7
94.736	31.5787	60.5
63.5448	15.7409	17.8
47.8523	17.1939	20.2
23.345	21.0202	72.5
20.778	71.9238	58.6
51.5333	26.3963	56.2
46.4962	22.5216	59.1
45.9634	24.2652	13.4
25.2823	25.3307	15.4
67.4195	49.0147	38.9
27.5102	32.0146	22.6
40.5389	29.7866	29.8
35.5018	14.191	23.1
73.4737	19.7609	12.5
41.5075	24.1683	20.2
55.2626	17.3392	18.2
43.348	50.3709	66.3
62.8667	24.6042	24
100.5	34.1456	56.7
27.1712	16.7096	23.5
46.8352	32.3052	16.3
64.1744	14.3848	53.8
32.7411	39.3764	29.3
55.8439	17.0002	119.1
49.0632	44.9463	52.8
64.5135	15.6925	12.5
65.0947	22.57	19.7
76.4765	45.915	62.9
51.4364	24.0715	22.1
69.2599	23.9262	13.4
[truncated: 95,901 more rows]

## Sheet: Fig. 1E
Normal	KRAS WT	KRAS G12D
21.5	109.5	14.25
12.75	96	14.75
16.25	94	14			Table Analyzed	Human Norm-Kras WT-PDAC
36.5	86.25	31.25
19	85	16.25			Kruskal-Wallis test
18.75	102.5	18			P value	<0.0001
16.5	101.75	25.25			Exact or approximate P value?	Approximate
17	101.25	21.5			P value summary	****
14.25	101	17.75			Do the medians vary signif. (P < 0.05)?	Yes
24.25	101	12.75			Number of groups	3
20	101	24			Kruskal-Wallis statistic	16998
15.5	100.5	13
27	100.25	14.75			Data summary
20.25	100	18			Number of treatments (columns)	3
28.25	100	22.25			Number of values (total)	189542
20	99.5	18.75
16.75	98.75	14.25
16	98.5	15
17.25	98.25	14.5			Number of families	1
16.75	97.5	19			Number of comparisons per family	3
12.25	97.5	17.5			Alpha	0.05
14.75	97.5	14.75
18.75	97.25	14.75			Dunn's multiple comparisons test	Mean rank diff.	Significant?	Summary	Adjusted P Value
16.75	97.25	21.25			Normal vs. KRAS WT	-21735	Yes	****	<0.0001	A-B
18.75	97.25	20.75			Normal vs. KRAS G12D	18005	Yes	****	<0.0001	A-C
19.75	97.25	14.25			KRAS WT vs. KRAS G12D	39740	Yes	****	<0.0001	B-C
24.5	97	15.75
17.25	97	15.5			Test details	Mean rank 1	Mean rank 2	Mean rank diff.	n1	n2	Z
12.5	97	12.75			Normal vs. KRAS WT	96169	117905	-21735	56046	53814	65.82
12	97	18			Normal vs. KRAS G12D	96169	78165	18005	56046	79682	59.69
15.25	96.75	13.25			KRAS WT vs. KRAS G12D	117905	78165	39740	53814	79682	130.2
27.75	96.75	13.25
22.5	96.75	27
18	96.75	15
21	96.5	12.25
15.5	96.25	13.75
35	96.25	31
16	96	15.25
21.5	96	13.75
14.75	96	15
25	95.75	14.25
26.25	95.75	20.25
26.5	95.75	16.25
18.5	95.75	20
31.25	95.5	19.5
23.75	95.5	13
12.75	95.5	15.75
19.75	95.5	13
26.5	95.25	14
19.25	95.25	18
16.25	94.75	15.5
31	94.5	20
25.75	94.5	12.5
20.25	94.25	18.25
15.5	94.25	18
20.75	94	16
17	94	17.5
28.25	93.75	21.25
43.25	93.75	13.5
19	93.75	27.5
17.5	93.5	14.75
19	93.5	29.5
33.5	93.5	25.5
16.5	93.5	16.5
18.5	93.5	12.25
17.75	93.25	16.75
29	93.25	14.75
23	93.25	13.5
23	92.75	12.75
20	92.75	21
17	92.5	18.75
14.25	92.5	12.75
18	92.5	16
29	92.5	14
20.5	92.25	13.75
18.5	92	12.5
16.25	92	16.75
21	92	14.75
15.25	92	14.5
17.5	91.75	16.25
17.25	91.75	23
21.5	91.5	15.75
20	91.5	17.75
19.25	91.5	20.25
18.5	91.5	16.5
20.75	91.5	14.5
23.75	91.25	16.5
16.25	91.25	26.25
22.25	91.25	13.75
22	91.25	12.25
20	91.25	14.75
20.25	91.25	16.5
14.75	91	13.25
30.25	91	14.5
12	90.75	13.75
14.5	90.75	27.25
23.75	90.75	23
25	90.75	21.5
16.75	90.75	13.5
20.25	90.5	16.25
15	90.25	13.75
14.5	90.25	16.5
16	90.25	16.75
31.5	90	12.25
17	90	16.5
20.5	90	19.25
17.25	90	18
16.5	89.75	22.5
18	89.75	24.25
19	89.75	16.25
15.75	89.75	17.25
14.75	89.75	19
26.25	89.5	17
18.75	89.5	38.75
13.5	89.5	12.25
14.75	89.5	24
16	89.5	13.25
14.25	89.5	20
19	89.5	26
17.25	89.5	16.5
17.25	89.25	14
18	89.25	19.5
16	89.25	15
24.5	89	26.75
20.25	89	18
17.75	89	17.5
19	88.75	31.5
20.5	88.75	13
26.5	88.75	17.5
19	88.75	22.25
23.75	88.5	16.25
13.5	88.5	18
20.25	88.5	18.5
31	88.5	15.5
15.75	88.5	43
17	88.25	16.5
20.25	88.25	18.25
20.75	88.25	21.25
13.5	88	14.75
16.25	88	12.5
17.25	88	27.25
25	88	22.75
13.5	88	30.75
20	87.75	16
19.25	87.5	17.5
27	87.5	18.75
20.75	87.5	13.5
21.75	87.5	25.75
17	87.5	23.75
30.25	87.5	24
17.5	87.5	12.5
15.75	87.25	12.25
21.25	87.25	13.25
21	87.25	15
27.25	87.25	14.75
21.75	87.25	18.25
14.5	87.25	21.75
14.75	87.25	29.75
15.5	87.25	23.75
27.75	87.25	19.25
17.75	87	17.25
16.25	87	13.75
29	87	15
22.5	87	25
23.5	86.75	13.75
20	86.75	12.25
16.75	86.75	22.5
15.75	86.5	19.5
34.5	86.5	18.25
24.75	86.25	24.5
21.5	86.25	26
16.25	86.25	12.5
31	86.25	22
15.75	86.25	15
21	86.25	16.5
15.75	86.25	14.5
21.25	86.25	13.25
35.75	86	17
17.75	86	19.5
14.5	86	25.75
12.5	86	23.5
12.5	85.75	28.25
18.25	85.75	17.5
18	85.75	22.5
22.75	85.75	14
34.5	85.75	20
14.25	85.5	18
15.5	85.5	40
26	85.5	13.75
18	85.5	17.25
18.75	85.5	34
23.25	85.25	14.75
25.75	85.25	21.5
13.5	85.25	14.5
18.25	85.25	16.25
20.5	85.25	22
17.5	85.25	30.5
18.5	85.25	13.75
25.25	85.25	14.75
22	85.25	24
21	85.25	18.5
20.5	85.25	13.5
14.25	85	14
23.25	85	19.75
26.25	85	32.75
16.5	85	13.5
25	85	33.75
15	85	19
27.25	85	26.25
18	84.75	31.5
28	84.75	20.5
18.75	84.75	19.75
27	84.75	33.25
19	84.75	14
18	84.75	15.75
29.5	84.75	12.75
21.25	84.75	14.25
18.25	84.75	12.75
13.5	84.5	16.75
13	84.5	12.5
13.5	84.5	31.25
22.5	84.5	17.75
21.25	84.5	12.75
16.5	84.5	12.75
16.75	84.5	19
39.75	84.5	36.5
21.75	84.5	37.5
19.5	84.5	20.25
24.25	84.5	13
18.75	84.5	43
23.25	84.25	32.5
18.25	84.25	20.75
21.5	84.25	20
27.5	84.25	18.5
19.75	84.25	19.25
15.5	84.25	23.5
18.5	84.25	21.75
18	84	35
25	84	26
20.75	84	12.75
14.5	84	24.5
24.25	83.75	29
17.25	83.75	17.5
19.25	83.75	18.5
19.25	83.75	17.25
21	83.75	12.5
26.5	83.75	15.75
32.25	83.5	22.25
23.5	83.5	14.75
22.25	83.5	13.25
15.25	83.5	13.5
22.75	83.5	16.5
27.75	83.25	31.75
22.75	83.25	12.75
17.25	83.25	22
22.25	83.25	12.75
23.25	83.25	31.25
21.5	83.25	13.5
19.25	83.25	26.25
31.25	83.25	12.5
20	83.25	19.5
23.5	83	27.75
19.25	83	24.25
21.5	83	27.25
25	83	25
17.5	83	30.5
17.5	83	17.75
13.5	83	16.75
19.25	83	17.75
22	83	13.5
25.5	83	16.25
19	82.75	19.5
20.5	82.75	12.25
19.25	82.75	46
23.5	82.75	111
16.75	82.75	16.5
19	82.75	22
21	82.75	16.5
30.25	82.5	19.5
19.5	82.5	16.75
23.5	82.5	18.75
19.25	82.5	16.5
15.5	82.5	28.75
18	82.5	13.25
17.5	82.5	29.75
18.25	82.25	30
16.75	82.25	21.5
26	82.25	15.5
18.5	82.25	16.75
19	82.25	28.75
17.25	82.25	16.75
21	82.25	16
15	82.25	19.75
13.25	82	16.5
22.25	82	14
22.5	82	17.25
17.5	82	14.25
24	81.75	14
19.25	81.75	19.25
18.25	81.75	28.5
28.5	81.75	40.75
23.25	81.75	13.75
22	81.75	20.25
23.75	81.5	42
20.5	81.5	12.5
35.75	81.5	45.5
20.5	81.5	18.25
14.25	81.5	28.25
22.5	81.5	16.5
16	81.5	25
18.25	81.5	16
19.25	81.5	33.75
22	81.25	13.25
20.5	81.25	27.25
15.75	81	31.75
29.25	81	19.5
15.5	81	23.75
17.25	81	15
14.5	81	12.5
12	81	16.75
13.5	81	15.75
17.75	81	13
21.25	81	17.5
15.5	81	13.75
12.75	81	26.25
16.5	80.75	17.5
17.75	80.75	25
21.25	80.75	24.5
16.75	80.75	30
13.75	80.75	20.25
25	80.5	13
22.75	80.5	42.5
17.5	80.5	20.75
21.75	80.5	28
21	80.25	25.5
18	80.25	13
18.5	80.25	31.5
18	80.25	12.25
24.75	80.25	18.75
26	80.25	12.25
20.75	80.25	25.5
19	80.25	17
21.25	80.25	17.75
20.5	80.25	34.25
17.25	80.25	16.75
19.5	80.25	23.75
23	80	13.25
27	80	40
17.5	80	25.75
17.75	80	35.75
20.25	80	15.75
20.75	80	18.25
33.75	80	15
15.5	80	36
22.75	80	14.25
15.25	80	36.75
21	80	19
19	79.75	39.5
18.25	79.75	36.75
17.25	79.75	12.75
15	79.75	17.25
17	79.75	12.5
16.5	79.5	37.5
19.5	79.5	14
13.25	79.5	18.5
19.75	79.5	13.5
25	79.5	17.25
19.75	79.5	15.25
24.75	79.5	13.5
21.5	79.5	27.5
16.75	79.5	34.5
17.5	79.5	13.25
23.5	79.25	16
19.75	79.25	26.5
19.5	79.25	16
20	79.25	27.25
25.25	79.25	38.5
19.75	79.25	14.25
30.25	79.25	14.25
28.25	79	37.75
21	79	12.5
18.75	79	14.75
22.75	79	25
21	79	23.25
17.5	79	17.5
32.75	79	15.5
15.75	79	12.25
19	79	19
22	79	37.5
22.75	79	15.5
18.25	79	18.75
29.25	79	13.75
20.75	78.75	13.75
21.5	78.75	31.75
23.25	78.75	24.25
22.25	78.75	16.75
17	78.75	25.25
25	78.75	13.5
19.5	78.75	13
17.75	78.75	44.75
20.5	78.5	15.5
18.75	78.5	15.25
15.5	78.5	27.75
12.25	78.5	33.75
27.5	78.5	17.25
18.5	78.5	17
15.25	78.5	13.25
17.75	78.5	33.25
17.5	78.5	21.25
16.75	78.5	23.25
21.5	78.5	32
21.25	78.5	14.75
26.5	78.25	25.75
13.25	78.25	20.5
22.5	78.25	22
14.5	78.25	17.75
22.75	78.25	21.25
18.5	78.25	23.5
23.25	78.25	18
26.75	78.25	39.25
14	78.25	12.75
20.5	78.25	31.75
15.5	78.25	17.25
20	78.25	23
20.25	78.25	16.25
23.5	78	41.5
19.25	78	14.75
23.5	78	14.25
16.25	78	41.25
18.5	78	39.25
12.25	78	14.75
14.5	78	25.25
21.5	78	17.25
19.75	78	42
17.75	78	23.5
16.25	78	29.5
18.25	77.75	15.25
18	77.75	22.5
26.25	77.75	23.25
20.75	77.75	24.75
15.75	77.75	24.25
17	77.75	15.75
17.5	77.75	13.5
14.75	77.75	14.5
17	77.75	29.75
14.5	77.75	17.25
15.75	77.75	20.5
18	77.75	35.5
16.75	77.75	15.75
16.5	77.5	13
24.5	77.5	14.5
16.75	77.5	31.25
16	77.5	12.5
24	77.5	46
21.75	77.5	18.75
15	77.5	16.5
17.25	77.25	32
24.25	77.25	36.75
16.25	77.25	14
20	77.25	20.25
19.75	77.25	47.75
13.75	77.25	30.75
20	77.25	27.75
17.25	77.25	31.5
18.75	77.25	15.75
15	77.25	33.5
26.75	77.25	13.5
16.5	77.25	19
17.5	77	29.25
30.25	77	40
22	77	18
19.75	77	36.5
17.5	77	26.5
22.25	77	48.75
13	77	36.75
22	77	31.5
17	77	19
17	77	20
24.75	77	15.75
26	77	29.5
17.25	77	20.75
13.5	77	22.5
16.75	76.75	33.75
17.75	76.75	21.75
20.25	76.75	18.25
18.25	76.75	26.25
12.75	76.75	41.75
12.5	76.75	36.5
12	76.75	16.5
22.25	76.75	25.75
17.5	76.75	21
18.75	76.75	17.5
23.75	76.75	22.75
15.75	76.75	14
13.25	76.75	18
15.5	76.5	23.5
15.25	76.5	22.25
21	76.5	17.25
18	76.5	23.25
14.75	76.5	22.25
18.75	76.5	30.5
19	76.5	20.75
12	76.5	19.25
17.5	76.5	18.75
18.25	76.5	39.75
14.5	76.5	31
14.5	76.5	12.5
21.5	76.5	18
21.75	76.5	13.25
12	76.25	16.25
14.5	76.25	29.5
22.5	76.25	19
29.25	76.25	14
17.25	76.25	22.75
13.75	76.25	21.5
15.75	76.25	15.25
12.5	76.25	24.75
24.5	76.25	14
18.75	76.25	45.25
16.5	76.25	21.75
17.75	76.25	29.5
20.5	76	15.5
23.25	76	17.5
17.5	76	29.5
13.75	76	15.5
18.5	76	18.75
19.5	76	28
16.75	76	14
24.75	76	28.25
18	76	17
21.75	76	25
14	76	21.75
35.75	76	31.5
19	76	14.25
18.75	76	15.75
23.75	76	34.5
24.75	75.75	19.25
13.75	75.75	15
17.5	75.75	17.75
18.5	75.75	12.75
24.5	75.75	12.25
14	75.75	13.75
24.5	75.75	30.25
13.75	75.75	19.5
16.75	75.75	21.75
21.25	75.75	18.5
12	75.75	16.25
20.25	75.5	15.75
24	75.5	23.75
13.25	75.5	20.25
19.75	75.5	17.75
25	75.5	27
13.75	75.5	15.25
18	75.5	29.75
26.5	75.5	16
22.5	75.5	17.25
37.25	75.5	22.25
23.5	75.25	22.75
24	75.25	13.25
24.5	75.25	12.75
17.25	75.25	30.25
16.75	75.25	18.5
18.75	75.25	18.25
17.75	75.25	14.75
18.5	75.25	21
12.5	75.25	22
15.25	75.25	15.75
14.25	75.25	24
15.25	75.25	41
16.25	75.25	24.25
21.5	75.25	37.75
16.25	75	34
21.75	75	26.5
26.25	75	25.25
20.25	75	26.5
16	75	14.5
22.75	75	22.5
17.25	75	26.25
20.5	75	30.25
16.25	75	18
22.5	75	36
12.75	75	14.25
28.5	75	28.75
25.75	75	15
19.25	75	12.5
14.25	75	23.25
16.5	74.75	21
29.25	74.75	25.5
20.25	74.75	13.25
13.5	74.75	25.5
18.25	74.75	17
20	74.75	22.25
32.5	74.75	30.5
21	74.75	31.5
20.25	74.75	22.5
20.25	74.75	19.25
18.5	74.75	13
42.75	74.75	42.5
21.25	74.75	28.5
24.75	74.75	24.5
16.75	74.75	21.5
16.25	74.75	26.75
21.75	74.5	27
31.75	74.5	16.5
16	74.5	39.5
31.75	74.5	18
18.5	74.5	22.75
14.5	74.5	18
25	74.5	37.75
15.5	74.5	12.75
21.25	74.5	27.25
17.25	74.5	12.25
18.75	74.5	26.5
19	74.5	38
18	74.5	17.25
15.75	74.25	12.75
17.5	74.25	27.25
20.5	74.25	15
21.75	74.25	36
18	74.25	38.75
17.75	74.25	18.5
26.25	74.25	13.5
28.5	74.25	13.75
14.5	74.25	12.5
12.25	74	33.5
19.25	74	31
23	74	28
37.5	74	16.5
17.75	74	22.25
16.25	74	27
19.5	74	13
20.75	74	16
20.25	74	23.75
16.75	73.75	24
13.5	73.75	17.25
33.5	73.75	38
15	73.75	28.25
15.25	73.75	19
22.75	73.75	14.25
14	73.75	13
17.25	73.75	17.75
22.25	73.75	20.75
15.25	73.75	22.75
30	73.75	15.75
22.25	73.5	30.25
27.25	73.5	19
23.5	73.5	35.25
17	73.5	13.5
17.25	73.5	33
20.5	73.5	15.25
16.75	73.5	12.25
19.25	73.5	20.75
21.25	73.5	12.5
20.5	73.5	19.25
14.5	73.5	13.75
19.25	73.5	13
23.25	73.5	12.25
32	73.5	21.25
18.5	73.5	35.75
26.25	73.5	20.5
16.25	73.5	35.5
18.25	73.5	36
24.5	73.5	14.25
12.75	73.25	17.25
17	73.25	18.5
29.75	73.25	34
20.25	73.25	20.25
18.25	73.25	15.5
20	73.25	30.25
19.25	73.25	36.25
19	73.25	12.5
18.5	73.25	16
22	73.25	22.75
16.75	73.25	37
20.5	73.25	12.25
21.25	73.25	32.25
20.75	73.25	19.5
18.25	73.25	22.25
16.25	73	15.25
20.25	73	12.5
16.75	73	16
20.75	73	16
14.5	73	14.5
14.5	73	37.75
29	73	15.25
19.25	73	13.25
25.25	73	28.75
17.75	73	12.5
22.75	73	15.75
19.25	73	26.5
17.25	73	15.25
24.5	73	23.25
20.5	73	16.75
22.5	73	43.5
12.75	73	19.75
21	73	37
16.25	72.75	12.75
17.25	72.75	30.75
15.75	72.75	24.5
20.75	72.75	18.5
23.5	72.75	12.5
19.25	72.75	37.25
24.5	72.75	39
15.25	72.75	34
18.75	72.75	20.75
18.25	72.75	27.5
15.25	72.75	13.25
25.5	72.75	33.5
18.75	72.75	13.75
21	72.75	32.5
18.5	72.75	19
18.25	72.75	18.75
17.25	72.75	30
19	72.75	14.25
23.5	72.75	19.25
21	72.75	26.75
16.75	72.75	13.75
20.25	72.75	18.25
18.5	72.75	24.25
28.5	72.5	13.25
45.75	72.5	42.25
18.25	72.5	28.5
19	72.5	15.75
16.25	72.5	15.75
23	72.5	17.25
19	72.5	15.5
16	72.5	26.75
12.5	72.5	14.5
23.5	72.5	18.25
22.75	72.5	14.75
19	72.25	27.5
23.25	72.25	12.5
14.25	72.25	15.25
18.25	72.25	18
34.75	72.25	14
35.75	72.25	24.25
18.5	72.25	18
32.75	72.25	33.25
15.25	72.25	16.5
15.25	72.25	16.75
17.5	72.25	38
23.5	72.25	19.75
23.5	72.25	30
14.75	72.25	26.25
14.25	72.25	32.5
30	72.25	44.5
18	72	42
19.25	72	28.75
22.5	72	12.5
18.75	72	13.5
18.25	72	40.75
27.5	72	16
16.5	72	24.5
20.5	72	22
20.75	72	13.75
18	72	14
37.75	72	26.75
15.25	72	12.5
19	71.75	14.5
15	71.75	27.75
18.75	71.75	32.75
27.5	71.75	39
15.75	71.75	36.25
18.25	71.75	17.25
13.5	71.75	20
20.5	71.75	17
23.25	71.75	22.75
14.25	71.75	20.5
21	71.75	28.25
15	71.75	14.25
23.5	71.75	34.5
23	71.75	12.5
25.5	71.5	15.25
13.5	71.5	19
20	71.5	17
23.75	71.5	12.25
16	71.5	33.5
19	71.5	32.25
18.5	71.5	33.5
14.75	71.5	15.75
20.25	71.5	13.25
20.5	71.5	19.75
17.5	71.5	44
27	71.25	16.5
17.75	71.25	18.25
24.25	71.25	12.5
19.75	71.25	24.5
15.5	71.25	36.25
20.25	71.25	17.5
15.25	71.25	22
17.25	71.25	17.25
13	71.25	32
14.25	71.25	35
20	71.25	21.5
20.25	71	15.5
23.5	71	21
21.5	71	17.25
20.5	71	24.5
19	71	14.75
17	71	37.25
20.5	71	23.5
20.75	71	51.5
16.75	71	14.25
13.5	71	19
27	71	22
12.5	71	24.25
13.75	71	20.25
15.75	71	19.75
14.25	71	14.75
16.5	71	24.75
14.5	71	32
16.25	71	21.75
15.25	71	24.25
18.75	71	34
13.5	71	17.75
20.75	71	37.5
20.75	71	29.5
21.75	71	12.25
24.25	71	12.75
13	71	14
15.25	71	32
30.75	71	15
20.5	70.75	14.5
18.25	70.75	24.75
29.25	70.75	23.75
19.5	70.75	21
25	70.75	15.5
18.25	70.75	13.5
16.5	70.75	12.5
16.5	70.75	17.75
25.25	70.75	26.25
16.5	70.75	37.75
19.5	70.75	17.75
18.25	70.5	18.5
25.5	70.5	18.75
21.25	70.5	12.75
21.25	70.5	17.25
30	70.5	31.5
19.5	70.5	15.75
22.5	70.5	28.5
23	70.5	36.5
17.25	70.5	34.75
13	70.5	13.25
22.75	70.5	15
20.5	70.5	13.5
17.5	70.5	12.75
19.5	70.5	17.5
13.5	70.5	17
13	70.25	20.25
16	70.25	12.75
18.25	70.25	25.25
26	70.25	15.75
31.5	70.25	24.5
12.5	70.25	14.5
15.25	70.25	36.5
18	70.25	14.25
20	70.25	31
15	70.25	23
16	70.25	13
17.75	70.25	20.5
14.5	70.25	32.75
17.25	70.25	26.25
16.25	70.25	40.75
14.5	70.25	37.5
21.5	70.25	15.75
18.5	70.25	16
16.5	70.25	13.75
14.25	70.25	85.5
15	70.25	18.25
16.75	70.25	16
18.5	70	36.25
14.5	70	12.5
14	70	18.5
25.75	70	36
13.5	70	12.75
22.75	70	14.5
21.5	70	22.75
22.5	70	30.25
20.25	70	21.25
19	70	16
28	70	17.75
19.75	70	19.75
20.5	70	37.75
19	70	16.25
14.25	70	30.5
16.25	70	15.5
19.75	70	41.5
24.5	70	15
20.25	70	13.5
24.25	70	54.5
16	70	15.25
22.25	70	17.25
13.5	70	39.25
36.25	70	16.75
21.75	69.75	25.5
21	69.75	28
22.25	69.75	23
19	69.75	17.75
17	69.75	30.25
19.75	69.75	45.75
14.75	69.75	16.5
14	69.75	20
17.75	69.75	18.25
23.75	69.75	16.75
20	69.75	19.25
12.5	69.75	14.75
20	69.75	38
17.5	69.75	32.5
25	69.75	12.25
24.75	69.75	14
12.5	69.75	29.25
19.75	69.75	14.25
15.25	69.75	34.5
14.25	69.75	20.5
19.75	69.75	19
18.75	69.75	18
20.25	69.75	99.75
29.25	69.75	28.75
19.75	69.75	12.75
19.5	69.75	32.75
24.75	69.75	16.25
22.75	69.5	28.75
18.75	69.5	29
24.5	69.5	12.5
19.75	69.5	12.5
22.25	69.5	44.25
22.5	69.5	14
21	69.5	32
19.75	69.5	26.75
19.25	69.5	14
20.5	69.5	28.5
13.5	69.5	20
19.25	69.5	18.75
22.25	69.5	21.5
20.5	69.5	36.75
18.75	69.5	37
15.75	69.5	20.75
17.25	69.5	26.25
17.75	69.5	32.25
12.75	69.5	13.75
13.75	69.5	17.5
22.5	69.5	31
18.75	69.25	17.25
14.5	69.25	20.5
20.75	69.25	23.25
18.75	69.25	23
19.5	69.25	27.5
26	69.25	19
17	69.25	13
20.25	69.25	12.25
29.25	69.25	13.5
25.25	69.25	12.75
27.5	69.25	30
17	69.25	36.25
20.25	69.25	30.75
18.75	69.25	34
25.25	69.25	15
14.75	69.25	22
13.75	69.25	20
29	69.25	13.25
13	69.25	29
12.25	69.25	18
19.5	69.25	18
21.25	69.25	12.75
21.25	69.25	14.5
17.75	69.25	23
18	69.25	14.75
18.75	69.25	25
23	69.25	13.75
36.5	69.25	18.25
24.5	69.25	29.75
29	69.25	14
20	69.25	34.5
34.75	69.25	14.5
28.5	69	14
31.75	69	23.5
14.75	69	17
21.75	69	19.25
15.25	69	18.25
17.5	69	17
12.75	69	13.75
20.75	69	23
21.5	69	17.75
21.75	69	38.25
18.25	69	23.75
24	69	28.25
22	69	17
26	69	17.25
20.5	69	17.5
20	69	28.25
16	69	18.5
16.75	69	27.75
19	69	20
24.75	69	50.75
19.5	69	12.75
22.5	69	32.25
13.75	69	20
15.75	69	20.5
21.75	69	67
15	69	13.75
25	69	14
17.5	69	30.75
14.75	69	23.5
12.5	69	12.5
18.75	69	25
27.25	69	28
30.75	69	15
19.75	69	40
20.75	69	17.25
21.75	69	27
18	69	44.25
14.5	69	23.5
17.75	69	37.25
19.75	69	27.5
20.25	69	33.75
19	68.75	17.5
36.5	68.75	17
36.5	68.75	35
16.75	68.75	12.25
12.25	68.75	39
13	68.75	20.75
23.5	68.75	15.25
15.75	68.75	32.5
19.5	68.75	35.75
23.5	68.75	19.5
18	68.75	16.75
31.75	68.75	19.75
19	68.75	51.25
18.75	68.75	29.25
24.5	68.75	15.25
23	68.75	32.75
15.75	68.75	15
13	68.75	13
31	68.75	25.5
23.25	68.75	24.25
17	68.75	24
26	68.75	12.75
23.25	68.75	32.5
17.75	68.75	18.25
24.75	68.75	34.75
24.25	68.75	23
18.75	68.75	33.25
18.5	68.75	28.5
22.25	68.75	25.5
23.25	68.75	22.25
19.5	68.75	32
13.25	68.75	39.25
13.25	68.75	15.75
23.25	68.75	14.5
20.5	68.5	16.75
28.25	68.5	25
21.25	68.5	14.5
16	68.5	44.75
19	68.5	16.25
18.75	68.5	25
28.75	68.5	15
19.75	68.5	27.25
22	68.5	16.5
17.5	68.5	30.75
19.75	68.5	21
15.5	68.5	14.5
25	68.5	31
14.5	68.5	28
17.25	68.5	23
19.75	68.5	57.75
17.25	68.5	12.25
22.75	68.5	13.75
19	68.5	12.25
23.75	68.5	13.5
13.5	68.5	22.75
19.75	68.5	36.75
27.5	68.5	30.5
32.5	68.5	24
21	68.5	25.25
22.75	68.5	23.5
18.25	68.5	26.5
20	68.5	14.25
18.5	68.5	32.5
17.25	68.5	45.75
17	68.25	14.25
17	68.25	25.5
16.25	68.25	30.75
16	68.25	40.25
15.5	68.25	17.25
29.75	68.25	31.5
22.25	68.25	19.5
16.75	68.25	13.25
14.5	68.25	29.75
22.5	68.25	41
15	68.25	21
12.75	68.25	40.75
17	68.25	24
16.75	68.25	16.25
27.25	68.25	12.25
23.25	68.25	28.5
23.5	68.25	20
25.5	68.25	20.25
14.25	68.25	34.25
20.5	68.25	26.25
14.5	68.25	22.25
14	68.25	22
20.25	68.25	15.75
30	68.25	13
18	68.25	14.75
13.25	68.25	23.25
13.25	68.25	36.5
20	68.25	15.25
19	68.25	20.75
26	68.25	28.25
28.5	68	31.5
13.75	68	14.25
14.25	68	15.25
12.75	68	19.75
16.75	68	24.5
22.25	68	24.75
12.75	68	16
22.25	68	18.25
14	68	26.75
24.5	68	28.25
14.25	68	38.5
21	68	21.75
14.75	68	13.25
24	68	22
22.25	68	15.25
17.5	68	28.5
15	68	12.25
17	68	29.5
25	68	43.25
18	68	13
16.25	68	14.75
31.25	68	12.25
23.25	68	32
15.75	68	27.25
16.25	68	15.5
13	68	22.5
13.75	68	30.75
18.25	67.75	17.75
16.25	67.75	26.5
21.5	67.75	30.25
22.25	67.75	13.75
20.75	67.75	12.75
17.5	67.75	26.5
18	67.75	14.5
17.25	67.75	25
14.25	67.75	21.25
17.75	67.75	22
16	67.75	21
25.5	67.75	23
19.25	67.75	20.5
16.5	67.75	23.75
23.75	67.75	29.5
16	67.75	24
16.75	67.75	24.75
15.75	67.75	28.25
20	67.75	12.5
19.25	67.75	31
26.75	67.75	32
16.25	67.75	23.5
17	67.75	17
21	67.75	33.75
24.75	67.75	42.75
17.75	67.75	18.5
20	67.75	17
18.25	67.75	17.25
20	67.75	14.75
17.5	67.75	14.75
13.75	67.75	13.5
24.25	67.5	35.75
19.5	67.5	14
18	67.5	12.75
19.75	67.5	30.75
31	67.5	24.5
15.5	67.5	27.75
15.75	67.5	26.75
15.25	67.5	14.25
16.5	67.5	20.75
17.5	67.5	41.25
12	67.5	33.75
19.5	67.5	24.75
20.75	67.5	32.75
18.25	67.5	14
14	67.5	12.75
21.5	67.5	28.5
19.5	67.5	31
30.75	67.5	27
21.25	67.5	25.5
19.25	67.5	28.5
14	67.5	18.5
20.5	67.5	31.75
19.25	67.5	15.25
13.75	67.5	20.75
13	67.5	35.75
19.25	67.5	29.75
20.25	67.5	27.75
19.25	67.25	20.5
27	67.25	28.5
16.5	67.25	30.5
17.25	67.25	16.25
16.5	67.25	14.5
18.5	67.25	16.25
21.75	67.25	22.75
17.5	67.25	30.75
26.5	67.25	40.5
24.75	67.25	17
24.25	67.25	27.75
32.5	67.25	26
19.5	67.25	23.5
21	67.25	30.75
14.5	67.25	24.5
21	67.25	25.75
24	67.25	36.25
15.25	67.25	18
21.75	67.25	25.25
17.25	67.25	39.25
22	67.25	14
24.25	67.25	40
13.75	67.25	27
31	67.25	13.75
21	67.25	21.25
31.25	67.25	18.25
19.25	67.25	17.75
28.5	67.25	17
22	67.25	30.75
15	67.25	23.25
20	67.25	18.5
28.25	67.25	47
21	67.25	14.25
17	67.25	48.5
22.75	67.25	21.75
15	67.25	22.5
19.25	67	16.25
15.5	67	22
19.25	67	13.5
20.5	67	27.25
17.5	67	23
15.5	67	14.75
16	67	20.25
18.25	67	27.25
17	67	25.75
21.25	67	28
27	67	30
17.5	67	24
16.75	67	12.25
18.25	67	20.25
24.75	67	27.75
17.25	67	14.25
26.25	67	12.5
20.75	67	12.75
13.25	67	33.75
23.25	67	24.25
16.25	67	14.25
24.25	67	20
23.25	67	18.5
15.25	67	19
19	67	34
21.25	67	29.5
28.25	67	32.25
20.5	66.75	14
23.5	66.75	14.25
19.25	66.75	20.25
20.75	66.75	23.25
22	66.75	58
18.75	66.75	24.5
19.75	66.75	15.75
21.75	66.75	25.75
18.75	66.75	21.25
16.75	66.75	26
18.5	66.75	20
27.25	66.75	15
15	66.75	29
19	66.75	30.25
19.25	66.75	20
13.75	66.75	12.75
20.75	66.75	12.75
20.75	66.75	34
18.5	66.75	24
23.5	66.75	18.75
26.75	66.75	19
25.5	66.75	19.75
21.25	66.75	25
19.75	66.75	33.75
15.25	66.75	38.75
25.25	66.75	16.75
14.75	66.75	23.25
23.25	66.75	25
26.25	66.75	33.75
13.75	66.75	33.25
24	66.75	14
20	66.75	18.75
20.75	66.75	20.75
13.25	66.5	12.75
22	66.5	21.25
14	66.5	36.25
18.75	66.5	35.5
17.75	66.5	29.75
22.5	66.5	17.75
23.75	66.5	15
16.5	66.5	22.5
23.25	66.5	19.75
20	66.5	14.25
24.5	66.5	21.5
18	66.5	13.25
16.75	66.5	30.75
20	66.5	24.25
14	66.5	34.25
20.25	66.5	16.75
14.5	66.5	24.25
22	66.5	20.75
27.25	66.5	36.75
14.5	66.5	29.25
15.25	66.5	24.75
30	66.5	19
14.75	66.5	21.25
16.5	66.5	34.75
22.25	66.5	15.25
21	66.5	21
19.75	66.5	15
15.25	66.5	31
16.5	66.5	23.75
15.75	66.5	29
18.5	66.5	30.25
13.25	66.5	15.75
24.75	66.5	16
24.5	66.5	42
33.75	66.5	38.5
26.25	66.5	40.25
14.75	66.5	15.75
17.5	66.5	22.25
21.25	66.5	20
25.5	66.5	13.25
20.25	66.5	12.5
19.5	66.5	18.5
12.25	66.5	19.25
25.25	66.5	20.25
18.25	66.25	41
18	66.25	29.5
19	66.25	19.75
16.75	66.25	35.5
19.25	66.25	15
14.75	66.25	18
14.75	66.25	15.25
24	66.25	18.5
16.25	66.25	13
18.5	66.25	34
21	66.25	12.5
17.5	66.25	14.25
19	66.25	29.5
27.25	66.25	24.75
17.5	66.25	16.5
27.75	66.25	29.5
18.75	66.25	58
26.75	66.25	13.5
21.5	66.25	16.25
21	66.25	24
18.5	66.25	26.75
23.5	66.25	28.5
16	66.25	13
20	66.25	33.25
17	66.25	16.5
27.25	66.25	45
21	66.25	25.5
23.5	66.25	17.5
33.75	66.25	16.25
14.25	66.25	17
19	66.25	13
21	66.25	23.5
13	66.25	25.5
26.75	66.25	35.25
19.75	66.25	30.25
21	66.25	12.75
19.25	66.25	60
14.75	66.25	37.25
26.75	66.25	12.25
20.5	66.25	14.75
20	66.25	23.25
20.5	66.25	15.5
13	66.25	30
21.25	66	42.75
23.25	66	22.5
18.25	66	14.5
29	66	27.25
18.75	66	32.25
26.5	66	14.5
17	66	13.5
25.25	66	17.5
19.75	66	26.25
19.5	66	33.5
12.75	66	22.25
22.5	66	46.5
18.75	66	26.5
17	66	34.25
18.5	66	13.5
26.25	66	31.75
25	66	23.25
27	66	17.75
14.5	66	14.25
21	66	30.75
16.25	66	32.25
28.25	66	16
23.5	66	36.25
12	66	55
19.5	66	18.5
29.25	66	35
26.25	66	20.75
21.25	66	20.25
23.25	66	17.5
15	66	33
21.5	66	26.25
35.5	66	24.75
24.75	66	23.5
17.25	66	30.25
21.25	66	19.5
22	66	30.75
20.5	66	14.75
20.75	66	21.25
19	66	41.25
19.75	66	24.75
14.5	66	14.25
17.5	66	28
19.75	65.75	22.5
20.25	65.75	13.5
20	65.75	19.5
17.5	65.75	32.5
25.25	65.75	20.25
17.5	65.75	23.25
21.75	65.75	16.25
23.75	65.75	16.75
16.25	65.75	18.5
20	65.75	13
19	65.75	36
21	65.75	27
42	65.75	13.75
14.75	65.75	30.25
25.5	65.75	26.25
22.5	65.75	17.75
17.75	65.75	13.25
20.75	65.75	51
22.75	65.75	19
16	65.75	55.25
21.75	65.75	12.75
12.25	65.75	17.25
19.75	65.75	26
26.75	65.75	33.75
32.25	65.75	24.75
24.25	65.75	19
21.25	65.75	28
20	65.75	13.75
14.75	65.75	16.5
15	65.75	18.25
17.25	65.75	19.25
18.75	65.75	14
24.25	65.75	14.5
15.25	65.5	16.75
23.5	65.5	37.75
30.25	65.5	13.5
16.25	65.5	39.75
17.75	65.5	19.75
22.5	65.5	13.25
20.5	65.5	12.25
30.25	65.5	19
32	65.5	16.25
17.5	65.5	22.25
21.5	65.5	12.75
19.5	65.5	18.25
17.75	65.5	32.5
19	65.5	31
23.75	65.5	24.75
19.25	65.5	35.25
21.75	65.5	27.75
19	65.5	19.5
20.75	65.5	28
12.25	65.5	19.25
16	65.5	13.75
21.75	65.5	38.75
24.75	65.5	12.5
23.25	65.5	24.25
23.75	65.5	23.75
18.75	65.5	38
35.25	65.5	15.25
20.25	65.5	19
15	65.5	28.25
18.5	65.5	19.75
17.5	65.25	13
16	65.25	32.75
14.25	65.25	35.5
19.75	65.25	16.25
21	65.25	15.5
18	65.25	28.25
22.25	65.25	21.25
19.5	65.25	29
20.25	65.25	19
22.25	65.25	17
21.75	65.25	14.75
13	65.25	39
18.75	65.25	23.5
14.5	65.25	45.5
22.75	65.25	15.25
19.75	65.25	26.5
16.75	65.25	23.5
22.5	65.25	14.25
30.5	65.25	14
23.5	65.25	18
12.25	65.25	16.75
22.5	65.25	23
20.5	65.25	21
20.5	65.25	13.5
23.75	65.25	21.5
23.25	65.25	12.75
19	65.25	14.25
19.5	65.25	13
24.75	65.25	25.75
12.75	65.25	19.75
18.75	65.25	14.75
18.75	65.25	24.25
16.75	65.25	29.25
20.75	65.25	12.75
26.75	65.25	16
26.25	65.25	35
18	65	25
29.5	65	28.5
16	65	31
15.25	65	39.5
21.5	65	18.75
21.5	65	13.75
19	65	31
21.25	65	17
16.25	65	13.5
22	65	13
19.75	65	19.75
13.75	65	16
15.5	65	21.25
27.75	65	33.5
15.75	65	37.75
25.5	65	16
21.5	65	23.5
26.75	65	20.5
14.25	65	30.75
19.25	65	14.5
21.75	65	34.5
30.5	65	16.75
13	65	18.75
24.5	65	18.25
23	65	24.5
23.75	65	26.25
14.75	65	12.25
17.5	65	14.5
13	65	12.75
23.5	65	30
17.75	65	15
26.75	65	33
17.75	65	14.5
20.75	65	26.75
26.25	65	15.75
28	65	16.5
18.25	65	30.75
14	65	12.75
14.25	65	18.5
22.5	65	12.75
17.5	65	34.75
19.5	65	38.5
34.5	64.75	12.25
27.75	64.75	29.5
18	64.75	45.75
20	64.75	23.5
20	64.75	13.25
19.75	64.75	32.25
17.25	64.75	23
17.25	64.75	20.5
16	64.75	20.75
28.25	64.75	36.75
14.5	64.75	32.5
20	64.75	35.5
19.25	64.75	16.75
15.5	64.75	27.25
12.25	64.75	39
17.75	64.75	35.5
21.25	64.75	20.25
25	64.75	37.25
16.5	64.75	23.75
19	64.75	18.75
16.5	64.75	23.25
16.75	64.75	13.5
20.25	64.75	23.5
13.5	64.75	24.75
13.5	64.75	13
19	64.75	19
24.75	64.75	18.5
23.25	64.75	22.75
15	64.75	23
15.5	64.75	15.75
23.75	64.75	13.5
17	64.75	14.75
19.5	64.75	18.75
20	64.75	26.25
19.25	64.75	25.5
21.25	64.75	15
14.25	64.75	23.25
22.75	64.5	27.75
22.5	64.5	15.75
15	64.5	27.75
14	64.5	22.5
15.5	64.5	13.5
13.5	64.5	13
23.75	64.5	15
31	64.5	18.25
22.75	64.5	15.75
24	64.5	23.5
21.75	64.5	12.5
23.75	64.5	20.5
24	64.5	13.75
19.25	64.5	68.75
18.75	64.5	35.5
32.5	64.5	41.75
15.25	64.5	18
26	64.5	14.75
17.75	64.5	21.25
12.5	64.5	13.75
34.25	64.5	42.25
16	64.5	23
19	64.5	19.25
15.25	64.5	29.25
27.5	64.5	12.25
30.5	64.5	19.25
28.75	64.5	27.25
15.5	64.5	20
14.25	64.5	14
20	64.5	12.75
19.5	64.5	12.5
22.75	64.5	13.75
19.5	64.5	21
15.5	64.5	26.25
17.5	64.5	15.5
14.25	64.5	13.75
20.75	64.5	36
16	64.5	28
24.5	64.5	12.5
15.75	64.25	12.75
21.5	64.25	14.5
14.25	64.25	16.5
18.5	64.25	16.25
18.75	64.25	30.25
18	64.25	27
20	64.25	21.75
21	64.25	38.5
22.25	64.25	16.5
31.5	64.25	12.25
21.25	64.25	19.75
21.5	64.25	23.5
15.5	64.25	32
28	64.25	34
20.25	64.25	22.25
30.75	64.25	22
18	64.25	16
16.75	64.25	45.5
18.75	64.25	23.5
24.25	64.25	20
12.25	64.25	58.75
41.5	64.25	14.5
20	64.25	22.25
17.75	64.25	51
19.75	64.25	26.25
19.5	64.25	29.5
17.5	64.25	18
17.5	64.25	14.25
19.5	64.25	36.25
21.75	64.25	15
31	64.25	15.75
17.75	64.25	18
14.75	64.25	25
14.75	64.25	26
19.75	64.25	19
21.75	64.25	14.75
23	64.25	30.5
12.25	64.25	16.5
17.25	64.25	19
19.5	64.25	12.5
30.5	64.25	15
21.75	64.25	26.25
19.5	64	30
32	64	25.5
17.75	64	36
29.25	64	37.75
29.5	64	42.5
27	64	25.5
23.5	64	19.25
16.75	64	12.25
18.5	64	14.25
21.75	64	14.5
18	64	23.25
17.5	64	32.25
26.5	64	31.25
22.25	64	28
16.25	64	21
16.75	64	13.75
13	64	12.25
20	64	22.5
21.25	64	12.75
21	64	22.75
19.75	64	13.25
23.25	64	47
17.75	64	43.75
19.75	64	27
16.5	64	22.75
17	64	25.5
17.75	64	24.75
23.75	64	14
20.25	64	15.75
23.75	64	24.25
32.25	64	14.25
12.75	64	40.25
21.75	64	16.75
18.25	64	32.5
15.5	63.75	16.25
16.75	63.75	14.5
19.25	63.75	28.5
15.5	63.75	28
16	63.75	14
16	63.75	26
18.25	63.75	22.75
18.5	63.75	21.75
12	63.75	13.75
28.25	63.75	17.75
14.25	63.75	14.5
22.25	63.75	15.25
16.25	63.75	14
26.25	63.75	28.5
15.5	63.75	17.75
26.5	63.75	14.25
17.75	63.75	32.75
17.5	63.75	30.75
19.5	63.75	40.5
17.75	63.75	19.5
17	63.75	38.5
19.25	63.75	25.5
21.5	63.75	12.5
20.75	63.75	20.25
20.5	63.75	22.75
15.75	63.75	23.75
19.5	63.75	33.75
14	63.75	16.5
20.5	63.75	36
18.25	63.75	43
16	63.75	21.5
28.5	63.75	15
24.75	63.75	33.25
21	63.75	12.75
13.25	63.75	24.25
23.5	63.75	22.75
28	63.75	32.5
21.25	63.75	25.25
20	63.75	14.5
20	63.75	22.75
30.25	63.75	25.25
20.75	63.75	27
18	63.75	16
19.25	63.75	24.5
30	63.75	25.75
18.5	63.75	16
17	63.75	16.25
17.5	63.75	28.25
16	63.75	31.25
13.75	63.75	12.25
24.75	63.75	37.25
15.75	63.75	26
22.5	63.75	14
16	63.5	21.75
31.5	63.5	14
18.25	63.5	21.25
25	63.5	36.25
13.75	63.5	12.25
25.25	63.5	33.5
18.25	63.5	23.75
12.75	63.5	12.5
12.5	63.5	15.75
21.75	63.5	32.5
22.75	63.5	12.5
30.25	63.5	21
23	63.5	15.25
25	63.5	18
20.75	63.5	40
34.5	63.5	26
19.75	63.5	19
22	63.5	19.75
15	63.5	22.5
17.5	63.5	17.25
30.25	63.5	13.5
19	63.5	25.75
19.25	63.5	26.25
25	63.5	25.75
25.25	63.5	13
20	63.5	21
23.25	63.5	14.75
14.25	63.5	32.5
40.75	63.5	14
13.75	63.5	20
21.25	63.5	15.5
18.25	63.5	22.75
19.75	63.5	29
17	63.5	37
30.25	63.5	17.25
22.5	63.5	19.75
17	63.5	20.5
16.25	63.5	17.25
29.25	63.5	16
19.25	63.5	17.75
25.25	63.5	14.5
18.75	63.5	44.75
15	63.5	14.75
18.75	63.5	20
18.5	63.5	37.75
16.75	63.5	18
12.5	63.5	28.25
19	63.5	25
16.25	63.5	20
18.25	63.25	13.5
14.25	63.25	25.5
18.25	63.25	40
21.5	63.25	52.5
24	63.25	15.75
23	63.25	27.5
16.5	63.25	12.75
26	63.25	53.25
18	63.25	22
23.5	63.25	13.75
16.25	63.25	25.75
20.75	63.25	40.5
14.75	63.25	29.75
19.75	63.25	26.25
19.25	63.25	15.25
17	63.25	14.25
29.5	63.25	20.5
16.5	63.25	13.75
25.75	63.25	33
14.25	63.25	20.75
20.5	63.25	24.5
20.25	63.25	21.75
23.5	63.25	32.5
28.25	63.25	21
19	63.25	16.75
20	63.25	13.75
16.75	63.25	25.75
33	63.25	27.25
13.75	63.25	17.25
19.25	63.25	12.25
20.75	63.25	24.25
18.25	63.25	25.25
18.75	63.25	26.75
17.5	63.25	20.75
12.75	63.25	23.5
20	63.25	20.5
19.25	63.25	13.5
23	63.25	35.5
16.25	63.25	15.5
16	63	15.75
23.25	63	15.5
14.5	63	19.75
20.75	63	16
14.75	63	17
20	63	29.5
16.5	63	28
23.75	63	37.25
32.25	63	34.25
13	63	45.5
18.5	63	23
20.5	63	27.75
20.5	63	16.75
27.75	63	24.25
14.5	63	24.25
24	63	33
23	63	13.5
13.75	63	13.25
17.75	63	36.5
15.25	63	17.25
19	63	23.75
19.25	63	30.5
18.5	63	14.25
24.5	63	14.5
14	63	31
18.25	63	24.75
18.5	63	22.25
14.75	63	21
16.5	63	14.25
29	63	15.5
30.25	63	23.75
31.75	63	18.75
17.75	63	15
31.75	63	14.25
17	63	28.75
22.25	63	21.25
21.5	63	16.5
24.75	63	17.25
20.5	63	15.75
16.75	63	42.25
18	63	26
18.75	63	13.5
14	63	22.5
18	63	37.5
20.25	63	24.25
30.25	63	34
15.5	63	25.5
18.75	63	13.5
17.25	62.75	17.75
22.75	62.75	93.75
23.25	62.75	29.5
22.25	62.75	13.25
18.5	62.75	12.5
26.25	62.75	17.25
21.25	62.75	25
23.75	62.75	13
20.25	62.75	32.25
23	62.75	19.75
27.5	62.75	14.75
20.5	62.75	27.75
16	62.75	14.25
16.5	62.75	13.75
18.5	62.75	30
13.5	62.75	14.5
14	62.75	15
15	62.75	15.75
14.75	62.75	12.5
16	62.75	27
15.5	62.75	15.25
28.5	62.75	12.25
13	62.75	18.5
22	62.75	22
17.5	62.75	38
13.5	62.75	19.25
13.75	62.75	16.75
28.5	62.75	26
27.5	62.75	31.25
19.25	62.75	22.75
30	62.75	14
19	62.75	37
14.5	62.75	30
13	62.75	27.5
28.25	62.75	22.5
15	62.75	27
12	62.75	22
12.25	62.75	34.25
13.75	62.75	39.5
21	62.75	25
18	62.75	34.25
22.75	62.75	12.75
20	62.75	38.75
26.25	62.75	27.25
16	62.75	13.5
20.25	62.75	38.25
22.5	62.75	32.5
18	62.75	30
19.75	62.75	17.5
20	62.75	22.5
18.5	62.75	30.75
18.5	62.75	28.5
15.5	62.75	35.25
21.5	62.75	19
18	62.75	14
20.25	62.75	39.75
22	62.5	21.5
33.25	62.5	34.25
17.5	62.5	27
33.25	62.5	12.25
17	62.5	29.25
25.25	62.5	33.5
21.25	62.5	29.25
19.75	62.5	20
18.75	62.5	24.5
24	62.5	17.25
25.5	62.5	17.5
19.75	62.5	15
19	62.5	32
19	62.5	18
12	62.5	18.75
18	62.5	30.5
20	62.5	35.25
18.5	62.5	18
17.5	62.5	12.25
28.75	62.5	29.75
20.25	62.5	26.5
23.75	62.5	15.75
18.5	62.5	12.25
20.75	62.5	24.75
23.75	62.5	35
21.75	62.5	43.5
23.25	62.5	32.75
13	62.5	45.25
25	62.5	21.25
21.75	62.5	12.25
23.25	62.5	17
20.75	62.5	23.75
31.5	62.5	12.75
23	62.5	36.5
17.75	62.5	33.25
28.75	62.5	20.25
20	62.5	13.25
18.5	62.5	36.75
15.75	62.5	25
12.5	62.5	41.5
30.5	62.5	25.75
18.75	62.5	16
[truncated: 87,337 more rows]

## Sheet: Fig. 2C
Western Blot Quantification																						TESTED for Normality
			Experiment 1					Experiment 2					Experiment 3										-Dox	+Dox
			Target	Vinculin	Relative (target/vinc)	Avg	Normalized (target/ avg)	Target	Vinculin	Relative (target/vinc)	Avg	Normalized (target/ avg)	Target	Vinculin	Relative (target/vinc)	Avg	Normalized (target/ avg)		p-Value			Test for normal distribution
	Lamin A	-Dox	43013.7	56844.3	0.756692	0.865386	0.874398	43383.9	46032.9	0.942455	0.97043	0.971172	52136.1	40998.8	1.27165	1.13593	1.11948		0.808			D'Agostino & Pearson test
		+Dox	49192.2	50501.1	0.97408		1.1256	61779.1	61877.8	0.998406		1.02883	43330.3	43321	1.00022		0.880524					K2	N too small	N too small
																						P value
	Lamin C	-Dox	45788.6	56844.3	0.805508	0.864632	0.931619	30472.6	46032.9	0.661974	0.808925	0.818337	43060.5	40998.8	1.05029	1.10516	0.95035		0.0249			Passed normality test (alpha=0.05)?
		+Dox	46650.7	50501.1	0.923756		1.06838	59147.5	61877.8	0.955877		1.18166	50253.6	43321	1.16003		1.04965					P value summary
	Lamin B1	-Dox	52969.4	55688.9	0.951167	0.962541	0.988182	53141.4	55265.5	0.961566	1.07422	0.89513	36713.9	40579	0.904751	0.90717	0.997333		0.1783			Anderson-Darling test
		+Dox	61453.5	63099.3	0.973916		1.01182	57260.9	48245.2	1.18687		1.10487	50710.3	55750.8	0.909589		1.00267					A2*	N too small	N too small
																						P value
	Lamin B2	-Dox	34553.6	52465.5	0.658597	0.738364	0.891968	65132.3	54830.5	1.18788	1.20483	0.985936	30925.7	47906.5	0.645543	0.568826	1.13487		0.435			Passed normality test (alpha=0.05)?
		+Dox	43610.6	53305.2	0.818131		0.91722	53632	43896.9	1.22177		1.01406	32144.1	65318.9	0.492109		0.865132					P value summary
	Sun1	-Dox	69490.8	63595.1	1.09271	1.23612	0.883979	57112.6	55152.2	1.03554	0.992358	1.04352	49810.8	52096.1	0.956134	0.881585	1.08456		>0.999			Shapiro-Wilk test
		+Dox	51391	37252.3	1.37954		1.11602	44191.1	46557.6	0.949171		0.956481	41629.8	51583.6	0.807035		0.915437					W	1	1
																						P value	>0.9999	>0.9999
	Sun 2	-Dox	34912.9	46950.2	0.743615	0.736763	1.0093	36200	48237.1	0.750461	0.909444	0.825186	38904.2	46719.8	0.832713	0.939366	0.886462		0.0739			Passed normality test (alpha=0.05)?	Yes	Yes
		+Dox	20297	27807.6	0.72991		0.990699	28182.4	26377.5	1.06843		1.17481	29268.1	27980.4	1.04602		1.11354					P value summary	ns	ns
	LAP2β	-Dox	36394.5	48237.1	0.754493	0.664021	1.13625	28637.2	46719.8	0.612958	0.471838	1.29908	57106.1	65869.3	0.866961	0.592946	1.46213		0.0101			Kolmogorov-Smirnov test
		+Dox	15128.8	26377.5	0.57355		0.863752	9253.65	27980.4	0.330719		0.700915	13827.5	43356	0.31893		0.537873					KS distance	N too small	N too small
																						P value
																						Passed normality test (alpha=0.05)?
	Table Analyzed	LaminA		Table Analyzed	LaminC		Table Analyzed	LaminB1		Table Analyzed	LaminB2		Table Analyzed	Sun1		Table Analyzed	Sun2		Table Analyzed	Lap2b		P value summary
	Column B	+Dox		Column B	+Dox		Column B	+Dox		Column B	+Dox		Column B	+Dox		Column B	+Dox		Column B	+Dox		Number of values	3	3
	vs.	vs.		vs.	vs.		vs.	vs.		vs.	vs.		vs.	vs.		vs.	vs.		vs.	vs.
	Column A	-Dox		Column A	-Dox		Column A	-Dox		Column A	-Dox		Column A	-Dox		Column A	- Dox		Column A	-Dox
	Unpaired t test			Unpaired t test			Unpaired t test			Unpaired t test			Unpaired t test			Unpaired t test			Unpaired t test
	P value	0.808		P value	0.0249		P value	0.1783		P value	0.435		P value	>0.9999		P value	0.0739		P value	0.0101
	P value summary	ns		P value summary	*		P value summary	ns		P value summary	ns		P value summary	ns		P value summary	ns		P value summary	*
	Significantly different (P < 0.05)?	No		Significantly different (P < 0.05)?	Yes		Significantly different (P < 0.05)?	No		Significantly different (P < 0.05)?	No		Significantly different (P < 0.05)?	No		Significantly different (P < 0.05)?	No		Significantly different (P < 0.05)?	Yes
	One- or two-tailed P value?	Two-tailed		One- or two-tailed P value?	Two-tailed		One- or two-tailed P value?	Two-tailed		One- or two-tailed P value?	Two-tailed		One- or two-tailed P value?	Two-tailed		One- or two-tailed P value?	Two-tailed		One- or two-tailed P value?	Two-tailed
	t, df	t=0.2596, df=4		t, df	t=3.499, df=4		t, df	t=1.631, df=4		t, df	t=0.8668, df=4		t, df	t=0.000, df=4		t, df	t=2.405, df=4		t, df	t=4.593, df=4
	How big is the difference?			How big is the difference?			How big is the difference?			How big is the difference?			How big is the difference?			How big is the difference?			How big is the difference?
	Mean of column A	0.9867		Mean of column A	0.9		Mean of column A	0.9633		Mean of column A	1.003		Mean of column A	1		Mean of column A	0.91		Mean of column A	1.3
	Mean of column B	1.013		Mean of column B	1.1		Mean of column B	1.037		Mean of column B	0.9333		Mean of column B	1		Mean of column B	1.09		Mean of column B	0.7
	Difference between means (B - A) ± SEM	0.02667 ± 0.1027		Difference between means (B - A) ± SEM	0.2000 ± 0.05715		Difference between means (B - A) ± SEM	0.07333 ± 0.04497		Difference between means (B - A) ± SEM	-0.07000 ± 0.08076		Difference between means (B - A) ± SEM	0.000 ± 0.08641		Difference between means (B - A) ± SEM	0.1800 ± 0.07483		Difference between means (B - A) ± SEM	-0.6000 ± 0.1306
	95% confidence interval	-0.2586 to 0.3119		95% confidence interval	0.04131 to 0.3587		95% confidence interval	-0.05152 to 0.1982		95% confidence interval	-0.2942 to 0.1542		95% confidence interval	-0.2399 to 0.2399		95% confidence interval	-0.02777 to 0.3878		95% confidence interval	-0.9627 to -0.2373
	R squared (eta squared)	0.01656		R squared (eta squared)	0.7538		R squared (eta squared)	0.3993		R squared (eta squared)	0.1581		R squared (eta squared)	0		R squared (eta squared)	0.5912		R squared (eta squared)	0.8406
	F test to compare variances			F test to compare variances			F test to compare variances			F test to compare variances			F test to compare variances			F test to compare variances			F test to compare variances
	F, DFn, Dfd	1.000, 2, 2		F, DFn, Dfd	1.000, 2, 2		F, DFn, Dfd	1.000, 2, 2		F, DFn, Dfd	2.887, 2, 2		F, DFn, Dfd	1.000, 2, 2		F, DFn, Dfd	1.000, 2, 2		F, DFn, Dfd	1.000, 2, 2
	P value	>0.9999		P value	>0.9999		P value	>0.9999		P value	0.5145		P value			P value	>0.9999		P value	>0.9999
	P value summary	ns		P value summary	ns		P value summary	ns		P value summary	ns		P value summary			P value summary	ns		P value summary	ns
	Significantly different (P < 0.05)?	No		Significantly different (P < 0.05)?	No		Significantly different (P < 0.05)?	No		Significantly different (P < 0.05)?	No		Significantly different (P < 0.05)?	No		Significantly different (P < 0.05)?	No		Significantly different (P < 0.05)?	No
	Data analyzed			Data analyzed			Data analyzed			Data analyzed			Data analyzed			Data analyzed			Data analyzed
	Sample size, column A	3		Sample size, column A	3		Sample size, column A	3		Sample size, column A	3		Sample size, column A	3		Sample size, column A	3		Sample size, column A	3
	Sample size, column B	3		Sample size, column B	3		Sample size, column B	3		Sample size, column B	3		Sample size, column B	3		Sample size, column B	3		Sample size, column B	3

## Sheet: Fig. 2E
Western Blot Emd Quantification
			Experiment 1					Experiment 2					Experiment 3					Experiment 4
			Target	Vinculin	Relative (target/vinc)	Avg	Normalized (target/ avg)	Target	Vinculin	Relative (target/vinc)	Avg	Normalized (target/ avg)	Target	Vinculin	Relative (target/vinc)	Avg	Normalized (target/ avg)	Target	Vinculin	Relative (target/vinc)	Avg	Normalized (target/ avg)		Table Analyzed	Emd Protein level
	Emerin	-	17910.4	20478	0.874617	1.30254	0.671472	15168.6	11286.7	1.34393	1.52411	0.881781	28857	57557	0.501365	0.712907	0.703268	20504.9	23065.1	0.889001	1.45693	0.61019
		+	17774.8	10271.7	1.73046		1.32853	19922.2	11689.4	1.70429		1.11822	56196.9	60789.6	0.924449		1.29673	21239.9	10489.6	2.02485		1.38981		Column B	+Dox
																								vs.	vs.
																								Column A	-Dox
																								Unpaired t test
																								P value	0.0004
	Emerin mRNA Quantification																							P value summary	***
	mRNA Emerin (-Dox)			mRNA Emerin (+Dox)																				Significantly different (P < 0.05)?	Yes
	1.09301	1.1619	1.48774	1.15752	0.67109	0.87384																		One- or two-tailed P value?	Two-tailed
																								t, df	t=6.938, df=6
	Table Analyzed	mRNA Emerin
																								How big is the difference?
	Column B	+Dox																						Mean of column A	0.715
	vs.	vs.																						Mean of column B	1.285
	Column A	-Dox																						Difference between means (B - A) ± SEM	0.5700 ± 0.08216
																								95% confidence interval	0.3690 to 0.7710
	Mann Whitney test																							R squared (eta squared)	0.8892
	P value	0.2
	Exact or approximate P value?	Exact																						F test to compare variances
	P value summary	ns																						F, DFn, Dfd	1.000, 3, 3
	Significantly different (P < 0.05)?	No																						P value
	One- or two-tailed P value?	Two-tailed																						P value summary
	Sum of ranks in column A,B	14 , 7																						Significantly different (P < 0.05)?	No
	Mann-Whitney U	1
																								Data analyzed
	Difference between medians																							Sample size, column A	4
	Median of column A	1.162, n=3																						Sample size, column B	4
	Median of column B	0.8738, n=3
	Difference: Actual	-0.2881
	Difference: Hodges-Lehmann	-0.3302

## Sheet: Fig. 2F
		Experiment 1				Experiment 2				Experiment 3
	Hour	EMD	Vinculin	Emd/Vinc	Normalized	EMD	Vinculin	Emd/Vinc	Normalized	EMD	Vinculin	Emd/Vinc	Normalized
-Dox	0	17755.9	16108.3	1.10228	1	17199.1	16732.2	1.02791	1	31319.2	14694.3	2.13138	1
	6	12612.8	18580.8	0.678808	0.615821	3142.91	12554.4	0.250343	0.243546	11511.9	15335.9	0.750654	0.352192
	12	7243.64	16110.4	0.449625	0.407904	568.577	17136.1	0.0331802	0.0322793	0	12013.3	0	0
+Dox	0	12490.5	6721.26	1.85836	1	15083	4789.33	3.1493	1	19722.1	8044.91	2.4515	1
	6	13261.3	6779.01	1.95623	1.05266	13952.2	6920.5	2.01607	0.640164	11262.3	7663.03	1.46969	0.599506
	12	13780	5903.38	2.33425	1.25608	10005.5	4640.31	2.15622	0.684665	13557.6	15741.3	0.861276	0.351327
		-Dox	+Dox
	Test for normal distribution
	D'Agostino & Pearson test				Table Analyzed	6hr Raw data		Table Analyzed	12hr Raw data
	K2	N too small	N too small
	P value				Column B	+Dox		Column B	+Dox
	Passed normality test (alpha=0.05)?				vs.	vs.		vs.	vs.
	P value summary				Column A	-Dox		Column A	-Dox
	Anderson-Darling test				Unpaired t test			Unpaired t test
	A2*	N too small	N too small		P value	0.0058		P value	0.0289
	P value				P value summary	**		P value summary	*
	Passed normality test (alpha=0.05)?				Significantly different (P < 0.05)?	Yes		Significantly different (P < 0.05)?	Yes
	P value summary				One- or two-tailed P value?	Two-tailed		One- or two-tailed P value?	Two-tailed
					t, df	t=5.380, df=4		t, df	t=3.338, df=4
	Shapiro-Wilk test
	W	0.8552	0.8311		How big is the difference?			How big is the difference?
	P value	0.2544	0.191		Mean of column A	0.5599		Mean of column A	0.1609
	Passed normality test (alpha=0.05)?	Yes	Yes		Mean of column B	1.814		Mean of column B	1.784
	P value summary	ns	ns		Difference between means (B - A) ± SEM	1.254 ± 0.2331		Difference between means (B - A) ± SEM	1.623 ± 0.4862
					95% confidence interval	0.6069 to 1.901		95% confidence interval	0.2731 to 2.973
	Kolmogorov-Smirnov test				R squared (eta squared)	0.8786		R squared (eta squared)	0.7359
	KS distance	N too small	N too small
	P value				F test to compare variances			F test to compare variances
	Passed normality test (alpha=0.05)?				F, DFn, Dfd	1.227, 2, 2		F, DFn, Dfd	10.30, 2, 2
	P value summary				P value	0.898		P value	0.1771
					P value summary	ns		P value summary	ns
	Number of values	3	3		Significantly different (P < 0.05)?	No		Significantly different (P < 0.05)?	No
					Data analyzed			Data analyzed
					Sample size, column A	3		Sample size, column A	3
					Sample size, column B	3		Sample size, column B	3

## Sheet: Fig. 3A
1012U in +Dox condition treated with siRNA against Emerin
	Surface Area			Volume				Table Analyzed	Volume siEMD vs NT
	siNT	siEMD		siNT	siEMD
	447.469	452.891		284.353	189.3			Column C	siEMD
	610.43	413.51		321.915	205.061			vs.	vs.
	512.81	351.098		320.69	233.21			Column A	NT
	429.852	485.892		283.056	286.461
	418.07	407.486		173.35	207.034			Mann Whitney test
	482.033	380.749		278.973	217.075			P value	<0.0001
	594.872	526.978		267.253	389.74			Exact or approximate P value?	Approximate
	392.646	524.17		202.337	306.992			P value summary	****
	528.599	364.921		242.325	203.662			Significantly different (P < 0.05)?	Yes
	471.402	437.821		253.036	281.74			One- or two-tailed P value?	Two-tailed
	487.955	380.02		317.592	212.204			Sum of ranks in column A,C	45942 , 59628
	501.718	487.309		344.418	277.594			Mann-Whitney U	20291
	458.475	491.777		259.712	323.876
	273.726	593.239		169.171	395.111			Difference between medians
	447.489	460.831		287.379	249.938			Median of column A	257.0, n=226
	417.546	485.945		193.788	330.681			Median of column C	294.3, n=233
	464.273	492.62		298.042	288.82			Difference: Actual	37.31
	294.251	592.953		177.769	297.322			Difference: Hodges-Lehmann	37.61
	283.229	501.398		171.116	280.366
	446.91	549.034		321.746	305.055
	383.785	455.143		266.653	239.274
	452.104	507.563		231.037	353.976			Table Analyzed	Surface area siEMD vs NT
	263.363	656.499		167.202	511.115
	473.28	463.719		336.853	291.846			Column C	siEMD
	358.134	796.466		189.369	514.573			vs.	vs.
	400.688	336.716		286.539	236.128			Column A	NT
	285.774	559.579		150.942	438.202
	269.82	498.979		136.965	323.38			Mann Whitney test
	390.045	566.769		215.354	433.807			P value	<0.0001
	329.601	317.007		217.636	216.675			Exact or approximate P value?	Approximate
	398.752	498.375		209.062	407.581			P value summary	****
	421.489	675.206		223.64	521.394			Significantly different (P < 0.05)?	Yes
	439.925	570.631		218.765	479.125			One- or two-tailed P value?	Two-tailed
	412.345	758.856		210.551	469.351			Sum of ranks in column A,C	42852 , 62718
	398.755	785.255		199.864	550.838			Mann-Whitney U	17201
	416.32	440.26		201.185	283.2
	508.311	667.868		312.956	433.158			Difference between medians
	499.224	485.537		286.01	273.81			Median of column A	426.7, n=226
	361.02	499.966		201.737	313.005			Median of column C	483.1, n=233
	503.68	304.201		231.109	176.808			Difference: Actual	56.38
	388.272	337.424		212.784	214.105			Difference: Hodges-Lehmann	70.71
	353.665	650.186		219.989	321.434
	482.911	513.199		233.438	266.989
	372.601	468.928		191.674	219.917
	556.872	573.818		358.083	294.8
	571.579	383.088		257.527	142.609
	493.164	561.214		293.215	261.73
	440.382	589.119		261.994	327.943
	386.089	499.313		238.554	261.586
	441.714	672.13		241.628	314.229
	435.264	672.13		250.586	314.229
	522.569	414.276		271.024	161.942
	399.486	431.769		239.947	150.726
	449.989	553.479		244.438	248.449
	445.182	639.092		241.1	336.228
	385.08	387.85		237.017	185.31
	347.644	381.508		238.962	160.933
	515.607	458.577		341.032	260.817
	587.958	334.33		371.436	156.202
	567.842	383.002		393.795	212.544
	571.741	472.479		332.626	311.083
	761.203	793.407		504.246	512.796
	671.284	1198.6		421.534	632.565
	472.343	333.458		234.351	157.835
	499.787	626.569		428.235	436.785
	339.419	653.073		219.797	394.708
	554.784	620.445		402.105	370.98
	662.464	419.178		390.889	264.852
	517.424	416.672		235	188.672
	627.547	679.861		377.608	407.161
	619.823	679.861		386.711	407.161
	604.364	617.974		392.066	466.685
	529.458	1153.98		508.185	599.495
	569.457	1187.94		493.103	828.394
	326.713	1581.86		231.517	927.918
	446.26	438.854		384.837	276.596
	882.717	684.697		670.679	355.105
	291.869	705.406		212.016	518.08
	291.908	431.101		210.143	306.448
	325.433	567.834		263.099	469.519
	304.25	408.057		221.07	228.011
	363.576	481.128		308.489	358.179
	360.015	840.683		273.065	502.301
	465.799	667.537		357.074	459.96
	254.009	448.762		179.234	267.614
	397.636	703.239		298.451	401.697
	414.926	812.46		315.454	643.181
	326.04	706.985		203.346	557.13
	289.011	287.043		195.084	187.063
	265.659	362.247		183.869	196.646
	123.111	308.07		49.786	193.884
	384.024	389.79		263.219	204.571
	324.305	685.291		181.587	449.633
	346.983	714.774		185.07	492.262
	339.13	320.285		163.935	209.11
	346.17	334.696		184.829	203.778
	323.416	429.289		195.229	279.069
	339.13	362.598		163.935	226.282
	364.718	585.737		257.767	395.164
	323.464	462.266		219.029	252.075
	304.103	414.122		201.833	289.396
	342.771	420.596		188.264	300.204
	394.311	519.437		219.197	380.418
	337.967	519.737		180.194	362.598
	369.275	531.597		256.398	254.381
	291.161	443.374		176.976	309.714
	423.369	483.094		294.272	316.703
	330.428	422.858		223.832	270.76
	515.188	472.482		308.778	239.611
	424.714	463.459		205.772	224.649
	383.676	758.89		263.315	412.768
	445.25	449.735		368.674	188.288
	431.341	566.203		209.566	277.604
	344.456	592.051		239.106	348.116
	356.967	548.397		253.372	228.059
	322.596	591.325		217.948	216.339
	426.036	507.614		284.377	251.187
	270.034	501.138		190.329	323.884
	322.784	526.829		204.307	448.048
	321.535	608.46		229.788	387.935
	486.851	340.68		374.078	211.896
	470.437	429.439		371.917	357.459
	454.873	512.297		361.806	490.173
	855.679	455.511		540.151	191.698
	646.895	469.811		428.595	190.786
	558.487	468.186		308.778	185.742
	247.919	502.099		169.579	181.491
	592.805	596.209		367.233	271.192
	260.756	677.236		167.226	214.73
	472.359	434.106		208.077	193.692
	446.679	448.715		229.452	189.152
	469.614	588.582		268.694	397.686
	488.249	621.627		199.431	453.02
	497.9	632.797		239.01	430.588
	490.85	659.202		225.369	377.392
	503.235	664.135		392.258	412.6
	502.128	598.986		389.184	379.314
	503.641	635.756		379.818	410.03
	512.917	503.333		388.224	252.964
	518.061	752.379		382.292	549.013
	532.056	645.236		382.099	290.309
	490.488	513.684		357.459	428.931
	560.657	1199.68		358.972	810.286
	650.33	505.493		382.724	361.517
	442.344	568.839		249.674	435.752
	648.757	374.311		461.257	237.065
	551.125	511.249		388.704	391.033
	239.519	414.545		106.2	229.404
	248.108	400.218		96.786	239.875
	257.998	498.575		105.287	406.668
	270.089	487.324		102.646	313.797
	266.682	376.435		124.933	230.941
	389.052	426.247		217.468	288.82
	370.951	395.008		179.162	222.271
	371.555	383.711		177	242.252
	258.363	410.265		123.852	233.03
	251.848	512.51		121.066	255.942
	272.1	420.701		114.27	282.12
	232.849	413.858		96.305	313.461
	258.568	465.503		142.153	269.799
	319.823	441.378		171.428	274.699
	292.522	484.043		156.49	336.012
	295.153	420.317		169.003	315.646
	352.138	487.014		174.767	348.02
	328.508	503.811		163.743	352.391
	474.193	332.953		230.797	214.706
	474.838	455.246		219.989	264.708
	435.095	374.111		264.756	234.519
	529.089	430.492		325.013	293.527
	498.668	403.438		359.26	210.671
	341.585	269.705		184.421	158.796
	392.491	373.017		242.877	220.518
	369.339	289.718		230.484	176.832
	330.983	431.728		186.583	230.581
	493.646	417.178		371.676	294.272
	366.097	431.954		238.29	311.155
	464.077	442.023		330.993	270.736
	393.862	490.971		241.7	342.449
	444.035	399.403		337.981	248.353
	427.106	475.812		280.655	303.71
	452.225	431.289		339.687	297.466
	503.208	360.637		327.751	199.551
	371.767	388.407		200.224	232.478
	358.635	462.798		199.095	325.997
	391.434	576.411		195.373	388.92
	478.102	392.774		297.658	269.031
	522.032	437.502		394.612	236.561
	551.154	417.057		367.017	258.439
	495.556	455.112		311.059	293.167
	435.518	429.605		266.149	344.946
	548.568	622		350.35	542.378
	399.273	698.97		203.106	485.608
	389.768	418		178.513	297
	457.658	418		395.91	297
	426.314	418		365.455	297
	474.239	477.533		364.388	323.348
	417.314	477.533		322.819	323.348
	381.513	477.533		251.706	323.348
	500.721	593.198		276.226	348.067
	483.198	776.098		309.413	631.347
	292.942	682.724		215.395	404.76
	574.346	602.603		349.187	370.18
	533.827	602.603		385.784	370.18
	605.231	561.332		523.455	413.584
	1092.48	923.588		807.775	581.474
	389.979	465.906		282.213	329.066
	467.66	640.354		293.77	441.279
	424.886	517.168		249.832	399.658
	442.291	249.158		291.219	165.626
	372.161	501.974		235.047	283.8
	446.432	389.085		271.02	184.732
	416.972	722.988		267.063	366.627
	439.335	722.988		265.189	366.627
	496.377	428.775		410.773	213.052
	388.095	397.996		270.057	180.463
	547.205	389.154		474.649	162.372
	481.245	369.017		309.361	143.631
	400.826	436.908		261.311	274.872
	471.709	392.476		386.123	142.694
	396.727	427.714		290.438	282.004
	419.22	386.135		313.292	238.587
	441.828	400.522		299.002	247.047
	432.41	483.02		289.579	329.951
	471.709	421.561		386.123	241.841
	401.243	477.012		248.66	251.341
	405.008	596.342		279.037	266.308
		542.534			352.388
		537.379			351.061
		397.726			247.645
		558.62			369.984
		476.157			249.65
		608.902			350.514
		591.627			346.688

## Sheet: Fig. 3B
PANC-1 treated with siRNA against Emerin
	Volume			Surface				Volume				Surface area
	NT	siEMD		NT	siEMD			Mann Whitney test				Mann Whitney test
	956.849	1160.5		1642.23	2347.59			P value	<0.0001			P value	<0.0001
	831.386	1110.41		1587.26	2086.48			Exact or approximate P value?	Approximate			Exact or approximate P value?	Approximate
	834.817	920.942		1710.88	2181.12			P value summary	****			P value summary	****
	836.394	1092.57		1435.64	2353.71			Significantly different (P < 0.05)?	Yes			Significantly different (P < 0.05)?	Yes
	775.474	1254.46		1245.46	1921.02			One- or two-tailed P value?	Two-tailed			One- or two-tailed P value?	Two-tailed
	662.559	1748.09		1432.97	2325.84			Sum of ranks in column A,B	14507 , 18904			Sum of ranks in column D,E	13465 , 19946
	1246.46	1082.12		1405.57	2547.88			Mann-Whitney U	4211			Mann-Whitney U	3169
	1350.72	1507.53		1202.05	2429.53
	846.546	850.647		1198.18	1976.47			Difference between medians				Difference between medians
	672.784	1368.17		1442.42	2514.8			Median of column A	514.1, n=143			Median of column D	1290, n=143
	715.537	1402.28		1576.44	2551.1			Median of column B	667.7, n=115			Median of column E	1913, n=115
	815.53	1529.88		1940.1	2213.75			Difference: Actual	153.6			Difference: Actual	622.9
	693.307	1039.19		1502.51	1924.98			Difference: Hodges-Lehmann	160.8			Difference: Hodges-Lehmann	594.7
	840.664	924.208		1343.23	1857.9
	901.266	1374.49		1443.99	2138.8			Number of values	143	115		Number of values	143	115
	845.398	1320.62		1343.62	2081.72
	938.923	890.832		1603.36	1831.62			Minimum	271.1	326.5		Minimum	684.3	831.9
	894.563	1313.12		1633.03	2132.66			25% Percentile	413.2	552.4		25% Percentile	1049	1425
	847.355	1078.67		1204.87	1601.66			Median	514.1	667.7		Median	1290	1913
	874.949	1062.43		1189.46	1556.23			75% Percentile	629.9	829		75% Percentile	1485	2353
	774.58	1257.88		861.074	2493.57			Maximum	1027	1950		Maximum	2406	5666
	891.371	1204.62		997.353	1478.98			Range	756.1	1623		Range	1722	4834
	887.066	1235.76		1845.26	1668.28
	724.317	1018.48		1297.37	1692.53			Mean	536.9	714.7		Mean	1298	2001
	976.992	896.891		1082.72	1651.97			Std. Deviation	161.6	235.3		Std. Deviation	339.2	819.3
	995.694	1326.52		1927.22	2473.86			Std. Error of Mean	13.52	21.94		Std. Error of Mean	28.36	76.4
	847.576	1184.46		1209.6	2177.39
	858.38	1070.42		2818.2	2081.14
	750.814	1123.21		1973.37	1917.47
	644.686	1393.98		1772.68	2137.22
	844.071	831.192		2609.07	1277.79
	759.868	876.088		1786.92	1451.37
	1042.54	1103.05		1768.68	2327.08
	747.233	762.419		1075.48	1796.46
	1066.71	1529.66		1155.96	2352.19
	979.205	1022.06		1739.89	1685.76
	1084.21	1092.86		933.166	1553.85
	1012.77	1070.43		969.762	1839.04
	675.446	985.667		1516.99	1250.4
	540.298	884.756		1296.32	1594.31
	799.582	1093.69		1465.41	1901.88
	623.783	1357.23		2461.78	2387.53
	655.723	768.786		1165.25	2810.61
	1016.72	601.403		1485.14	2619.56
	662.667	282.747		1546.11	1738.01
	605.602	675.62		2371.82	2411.07
	686.045	972.538		1446.12	2023.63
	579.02	1102.69		942.555	2281.78
	547.989	1910.33		2233.81	2272.91
	538.765	786.297		1676.84	2033.18
	502.455	633.184		1948.11	2330
	496.623	447.62		1245.9	2026.58
	588.295	960.182		1395.06	2266.05
	600.818	363.952		1265.51	1882.61
	457.292	582.186		1786.39	2245.78
	489.241	663.803		3651.18	1624.09
	567.789	1221.13		2104.34	2557.14
	759.053	419.502		1536.05	2389.33
	722.737	497.332		1445.93	1382.1
	483.126	1332.59		1483.53	1575.05
	563.14	766.409		1548.5	2210.44
	614.788	520.578		2040.1	2215.24
	524.07	534.295		1408.77	2131.38
	665.863	1265.37		468.669	1962.26
	614.809	373.359		680.684	2217.23
	557.384	564.178		677.202	2039.87
	440.876	374.936		487.937	2126.2
	346.091	328.652		944.919	2114.24
	405.211	733.453		1244.98	1796.99
	704.25	834.723		1097.69	2043.26
	577.337	867.078		1227.75	1567.06
	414.323	562.675		1233.33	2036.27
	644.498	707.022		1156.87	1918.73
	384.805	645.46		2302.93	1396.64
	894.237	720.304		935.515	1525.81
	742.857	697.344		1204.96	1866.06
	637.645	610.433		1628.09	2069.19
	926.244	704.806		414.847	1864.95
	607.556	618.737		1008.1	3068.72
	607.161	713.566		1188.7	2439.53
	374.639	574.127		1373.03	1554.46
	414.006	628.721		1797.47	1359.98
	643.506	589.548		1469.91	1971.8
	347.395	651.03		1607.77	2793.01
	351.403	699.766		1369.12	3000.38
	722.658	426.732		1708.3	5125.48
	431.228	508.464		1238.04	2283.78
	471.927	662.173		1483.65	2822.76
	682.288	713.957		1560.92	1199.42
	826.743	719.283		2051.62	2722.6
	419.932	634.532		1317.98	956.818
	363.152	627.132		1010.45	1740.03
	856.756	592.717		1423.47	2000.86
	570.608	705.05		1703.81	3118.22
	603.224	668.708		1343.97	1272.67
	415.442	594.112		1272.62	1361.09
	477.168	647.255		1492.69	4350.15
	488.805	592.973		1394.37	2486.09
	705.085	680.902		2120.58	1412.43
	1005.8	653.437		2039.1	1404.2
	803.421	511.715		1480.38	3472.33
	577.116	556.11		1556.2	1052.71
	492.057	710.064		1250.56	1590.66
	533.61	741.831		1722.62	995.879
	525.983	729.019		1720.06	883.737
	787.335			1127.95
	506.21			1715.21
	209.633			1701.21
	262.053			1369.7
	186.391			2579.76
	203.045			1185.62
	350.773			1296.02
	402.783			1565.42
	420.314			1529.86
	377.384			1838.92
	413.5			1321.14
	445.404			1567.33
	867.178			1789.45
	290.2			1419.81
	475.935			1654.22
	464.813			1293.46
	82.103			746.118
	351.061			1467.93
	351.659			1303.98
	523.17			1384.43
	711.156			1534.79
	545.206			1192.38
	445.401			928.563
	505.548			1578.21

[truncated: 29 more sheets: Fig. 4C, Fig. 4F, Fig. 4H, SFig. 1A, SFig. 1B, SFig. 1C, SFig. 1D, SFig. 1E, SFig. 2B, SFig. 2C, SFig. 3B, SFig. 4C, SFig. 5B, SFig 5C, SFig. 7A, SFig. 7B, SFig. 8B, SFig. 11B, SFig. 12B, SFig. 13A …]
